# Supplementary material for: Lymph Leakage Promotes Immunosuppression by Enhancing Anti-Inflammatory Macrophage Polarization
Source: Front Immunol. 2022 May 19;13:841641. doi: 10.3389/fimmu.2022.841641 (PMC9160822; doi:10.3389/fimmu.2022.841641)
Supplement: Supplementary file 2 [file Table_2.xlsx]

## Sheet: Supplementary Table2-Export_dat
bcr_patient_barcode	type	age_at_initial_pathologic_diagnosis	gender	race	ajcc_pathologic_tumor_stage	clinical_stage	histological_type	histological_grade	initial_pathologic_dx_year	menopause_status	birth_days_to	vital_status	tumor_status	last_contact_days_to	death_days_to	cause_of_death	new_tumor_event_type	new_tumor_event_site	new_tumor_event_site_other	new_tumor_event_dx_days_to	treatment_outcome_first_course	margin_status	residual_tumor	Status_alive_death	time_days	time_years	M1_1_median	M1_2_median	M2_1_median	M2_2_median	LVS_median	mean_zscore_M11	mean_zscore_M12	mean_zscore_M21	mean_zscore_M22	mean_zscore_LVS
TCGA-3N-A9WB	SKCM	71	MALE	WHITE	Stage IA	[Not Applicable]		[Not Available]	2012	[Not Available]	-26176	Dead	WITH TUMOR		518	[Not Available]	Locoregional Recurrence	Other, Specify	Axillary	426	[Not Available]			1	518	1418206708	0	0	1	0	0	-0.784459847	-0.267807793	0.022808608	-0.477778231	-0.849280898
TCGA-3N-A9WC	SKCM	82	MALE	WHITE	Stage IIA	[Not Applicable]		[Not Available]	2009	[Not Available]	-30286	Alive	WITH TUMOR	2022		[Not Available]	Distant Metastasis	Lung		1705	[Not Available]			0	2022	5535934292	0	0	0	0	1	0.059898312	0.054847936	-0.011828	-0.166749927	0.085008857
TCGA-3N-A9WD	SKCM	82	MALE	WHITE	Stage IIIA	[Not Applicable]		[Not Available]	2013	[Not Available]	-30163	Dead	WITH TUMOR		395	[Not Available]	Distant Metastasis	Brain		306	[Not Available]			1	395	1081451061	1	0	1	1	1	0.402831057	0.00681359	0.16076351	0.019334376	0.571674365
TCGA-BF-A1PU	SKCM	46	FEMALE	WHITE	Stage IIC	[Not Applicable]		[Not Available]	2010	[Not Available]	-17025	Alive	TUMOR FREE	387		[Not Available]	Distant Metastasis	Lung		484	[Not Available]			0	387	1059548255	0	0	1	0	0	-0.462804923	-0.523033749	0.348824149	-0.378443801	-0.158626814
TCGA-BF-A1PV	SKCM	74	FEMALE	WHITE	Stage IIC	[Not Applicable]		[Not Available]	2010	[Not Available]	-27124	Alive	TUMOR FREE	14		[Not Available]					[Not Available]			0	14	0.038329911	0	0	0	0	0	-0.248862181	-0.26675634	-0.303646716	-0.042969597	-0.559438751
TCGA-BF-A1PX	SKCM	56	MALE	WHITE	Stage IIIB	[Not Applicable]		[Not Available]	2010	[Not Available]	-20626	Dead	TUMOR FREE		282	[Not Available]					[Not Available]			1	282	0.772073922	0	0	1	1	1	-0.104359662	-0.238669815	0.204406542	0.214673464	0.49076439
TCGA-BF-A1PZ	SKCM	71	FEMALE	WHITE	Stage IIB	[Not Applicable]		[Not Available]	2010	[Not Available]	-26240	Alive	TUMOR FREE	853		[Not Available]					[Not Available]			0	853	2335386721	1	1	1	0	0	0.221246497	0.117072767	0.203069565	-0.062387124	-0.565944852
TCGA-BF-A1Q0	SKCM	80	MALE	WHITE	Stage IIC	[Not Applicable]		[Not Available]	2010	[Not Available]	-29380	Alive	TUMOR FREE	831		[Not Available]					[Not Available]			0	831	2275154004	1	1	0	1	1	0.550242029	0.49387216	-0.012585649	0.108877991	0.082560858
TCGA-BF-A3DJ	SKCM	36	FEMALE	WHITE	Stage IIIB	[Not Applicable]		[Not Available]	2011	[Not Available]	-13332	Alive	TUMOR FREE	464		[Not Available]	Distant Metastasis	Liver		217	[Not Available]			0	464	1270362765	1	1	0	1	1	0.219490815	0.261818899	-0.017332969	0.199696098	0.476677532
TCGA-BF-A3DL	SKCM	84	FEMALE	WHITE	Stage IIIB	[Not Applicable]		[Not Available]	2011	[Not Available]	-30805	Alive	TUMOR FREE	769		[Not Available]					[Not Available]			0	769	2105407255	0	0	1	0	0	-0.900757286	-1207242956	0.279018755	-0.311315233	-0.204910413
TCGA-BF-A3DM	SKCM	63	MALE	WHITE	Stage IIA	[Not Applicable]		[Not Available]	2011	[Not Available]	-23076	Alive	TUMOR FREE	601		[Not Available]					[Not Available]			0	601	1645448323	1	1	1	0	1	0.101878401	0.124630829	0.199317695	-0.129241256	0.239386218
TCGA-BF-A3DN	SKCM	81	FEMALE	WHITE	Stage IIIC	[Not Applicable]		[Not Available]	2011	[Not Available]	-29801	Alive	TUMOR FREE	717		[Not Available]					[Not Available]			0	717	1963039014	1	1	1	0	1	0.31439435	0.342094609	0.08013914	-0.074175069	0.445673388
TCGA-BF-A5EO	SKCM	65	MALE	WHITE	Stage IIC	[Not Applicable]		[Not Available]	2012	[Not Available]	-23940	Alive	TUMOR FREE	703		[Not Available]					[Not Available]			0	703	1924709103	0	0	0	1	0	-0.840446195	-0.955469213	-0.033892547	0.04928806	-0.165942133
TCGA-BF-A5EP	SKCM	75	FEMALE	WHITE	Stage IIIC	[Not Applicable]		[Not Available]	2012	[Not Available]	-27622	Alive	TUMOR FREE	335		[Not Available]					[Not Available]			0	335	0.917180014	1	0	1	0	0	0.169999629	-0.013449391	0.424794592	-0.192966956	-0.133878556
TCGA-BF-A5EQ	SKCM	63	MALE	WHITE	Stage IIC	[Not Applicable]		[Not Available]	2012	[Not Available]	-23353	Alive	TUMOR FREE	323		[Not Available]					[Not Available]			0	323	0.884325804	0	1	1	1	1	-0.091430415	0.193979248	0.690709921	0.041531596	0.109068058
TCGA-BF-A5ER	SKCM	63	MALE	WHITE	Stage IIC	[Not Applicable]		[Not Available]	2012	[Not Available]	-23199	Alive	TUMOR FREE	327		[Not Available]					[Not Available]			0	327	0.895277207	0	0	1	0	0	-1029794352	-1500015881	-0.004487494	-0.227728033	-0.314301614
TCGA-BF-A5ES	SKCM	76	FEMALE	WHITE	Stage IIC	[Not Applicable]		[Not Available]	2012	[Not Available]	-28092	Alive	TUMOR FREE	490		[Not Available]					[Not Available]			0	490	1341546886	0	0	0	0	0	-0.378048599	-0.391764455	-0.20297996	-0.061059069	-0.867345613
TCGA-BF-A9VF	SKCM	77	MALE	WHITE	Stage IIC	[Not Applicable]		[Not Available]	2013	[Not Available]	-28312	Alive	TUMOR FREE	440		[Not Available]					[Not Available]			0	440	1204654346	0	0	1	1	0	-0.939756271	-0.812829429	0.209348172	0.092087245	-0.866687859
TCGA-BF-AAOU	SKCM	73	FEMALE	WHITE	Stage IIC	[Not Applicable]		[Not Available]	2013	[Not Available]	-26750	Alive	TUMOR FREE	476		[Not Available]					[Not Available]			0	476	1303216975	0	0	1	0	1	-0.175054214	-0.165784703	0.441349504	-0.026253386	0.03753995
TCGA-BF-AAOX	SKCM	83	MALE	WHITE	Stage IIC	[Not Applicable]		[Not Available]	2013	[Not Available]	-30318	Alive	TUMOR FREE	444		[Not Available]					[Not Available]			0	444	1215605749	0	0	1	0	0	-1051859301	-0.662923463	0.287052455	-0.088946308	-0.956187542
TCGA-BF-AAP0	SKCM	40	FEMALE	WHITE	Stage IV	[Not Applicable]		[Not Available]	2013	[Not Available]	-14773	Alive	TUMOR FREE	454		[Not Available]					[Not Available]			0	454	1242984257	1	0	1	1	0	0.160303968	-0.032437584	0.255382044	0.264191295	0.002976103
TCGA-BF-AAP1	SKCM	86	MALE	WHITE	Stage IIC	[Not Applicable]		[Not Available]	2013	[Not Available]	-31666	Alive	TUMOR FREE	409		[Not Available]					[Not Available]			0	409	1119780972	0	0	1	1	1	-0.158937087	-0.359167787	0.37450131	0.057291458	0.02709431
TCGA-BF-AAP2	SKCM	62	MALE	WHITE	Stage IIB	[Not Applicable]		[Not Available]	2013	[Not Available]	-22734	Alive	TUMOR FREE	405		[Not Available]					[Not Available]			0	405	1108829569	0	0	1	0	0	-0.453917178	-0.262295902	0.466389001	-0.107519257	-0.67984537
TCGA-BF-AAP4	SKCM	61	MALE	WHITE	Stage IIC	[Not Applicable]		[Not Available]	2013	[Not Available]	-22303	Alive	TUMOR FREE	335		[Not Available]					[Not Available]			0	335	0.917180014	0	0	0	0	0	-0.010416064	-0.117622183	-0.00575137	-0.107605488	-0.384404591
TCGA-BF-AAP6	SKCM	55	MALE	WHITE	Stage III	[Not Applicable]		[Not Available]	2013	[Not Available]	-20384	Alive	TUMOR FREE	325		[Not Available]					[Not Available]			0	325	0.889801506	0	0	0	1	0	-0.011583417	0.069064948	-0.093954543	0.173075401	-0.625407924
TCGA-BF-AAP7	SKCM	76	FEMALE	WHITE	Stage IIC	[Not Applicable]		[Not Available]	2013	[Not Available]	-28073	Alive	TUMOR FREE	318		[Not Available]					[Not Available]			0	318	0.87063655	0	0	1	1	1	-0.312235252	-0.262089039	0.024014391	0.132795065	0.460464605
TCGA-BF-AAP8	SKCM	58	MALE	WHITE	Stage IIC	[Not Applicable]		[Not Available]	2013	[Not Available]	-21414	Alive	TUMOR FREE	447		[Not Available]					[Not Available]			0	447	1223819302	0	0	0	0	0	-0.778986418	-0.092714689	-0.354071025	-0.263619238	-0.232001113
TCGA-D3-A1Q1	SKCM	79	FEMALE	WHITE	Stage IIIC	[Not Applicable]		[Not Available]	2004	[Not Available]	-29212	Dead	WITH TUMOR		504	[Not Available]	Locoregional Recurrence			58	[Not Available]			1	504	1379876797	0	0	1	0	0	-0.027746121	0.031531508	0.447832793	-0.062893009	-0.286341176
TCGA-D3-A1Q3	SKCM	64	MALE	WHITE	Stage IIC	[Not Applicable]		[Not Available]	2001	[Not Available]	-23604	Dead	WITH TUMOR		507	[Not Available]					[Not Available]			1	507	1388090349	1	1	0	1	0	0.497287307	0.719475025	-0.115043428	0.041135546	-0.133440981
TCGA-D3-A1Q4	SKCM	53	FEMALE	WHITE	Stage IIIC	[Not Applicable]		[Not Available]	2003	[Not Available]	-19687	Alive	TUMOR FREE	3408		[Not Available]					[Not Available]			0	3408	9330595483	1	1	0	1	1	0.16612001	0.439706362	-0.278805928	0.015604472	1140438844
TCGA-D3-A1Q5	SKCM	60	MALE	WHITE	I/II NOS	[Not Applicable]		[Not Available]	1996	[Not Available]	-22200	Dead			3424	[Not Available]	Locoregional Recurrence			2452	[Not Available]			1	3424	9374401095	1	1	0	0	1	0.312533265	0.547060824	-0.686491321	-0.338076888	0.618584124
TCGA-D3-A1Q6	SKCM	55	MALE	WHITE	Stage III	[Not Applicable]		[Not Available]	2003	[Not Available]	-20230	Dead	TUMOR FREE		2184	[Not Available]	Regional lymph node			48	[Not Available]			1	2184	5979466119	1	1	0	0	0	0.42342957	0.632376268	-0.057413936	-0.04926339	-0.21956927
TCGA-D3-A1Q7	SKCM	42	FEMALE	WHITE	Stage IB	[Not Applicable]		[Not Available]	2002	[Not Available]	-15531	Alive	TUMOR FREE	4053		[Not Available]	Distant Metastasis	Other, Specify	soft tissue left buttock	921	[Not Available]			0	4053	1109650924	1	1	0	1	1	0.339724214	0.412514138	-0.239058117	0.096883889	0.844421831
TCGA-D3-A1Q8	SKCM	33	MALE	WHITE	Stage IV	[Not Applicable]		[Not Available]	2004	[Not Available]	-12330	Dead	WITH TUMOR		854	[Not Available]	Distant Metastasis	Lung		147	[Not Available]			1	854	2338124572	1	1	0	0	1	0.238123432	0.356033618	-0.1982887	-0.216395427	0.567281355
TCGA-D3-A1Q9	SKCM	72	MALE	WHITE	Stage IIIB	[Not Applicable]		[Not Available]	2005	[Not Available]	-26471	Dead	WITH TUMOR		961	[Not Available]	Regional lymph node			44	[Not Available]			1	961	2631074606	1	1	1	1	1	0.392291604	0.345446038	0.078760583	-0.006363159	0.008794507
TCGA-D3-A1QA	SKCM	55	MALE	WHITE	Stage IB	[Not Applicable]		[Not Available]	2005	[Not Available]	-20223	Alive	WITH TUMOR	2765		[Not Available]	Distant Metastasis	Lung		1393	[Not Available]			0	2765	7570157426	1	1	0	0	0	0.224278183	0.484491968	-0.298377489	-0.050063928	-0.53183254
TCGA-D3-A1QA	SKCM	55	MALE	WHITE	Stage IB	[Not Applicable]		[Not Available]	2005	[Not Available]	-20223	Alive	WITH TUMOR	2765		[Not Available]	Distant Metastasis	Lung		1393	[Not Available]			0	2765	7570157426	0	0	0	1	0	0.024617848	-0.020892453	-0.014412648	0.10098397	-0.339183051
TCGA-D3-A1QB	SKCM	75	FEMALE	WHITE	Stage III	[Not Applicable]		[Not Available]	2005	[Not Available]	-27566	Alive	TUMOR FREE	2912		[Not Available]	Locoregional Recurrence			0	[Not Available]			0	2912	7972621492	0	0	1	0	0	0.061988907	-0.040455211	0.000824136	-0.061931146	-0.198104551
TCGA-D3-A2J6	SKCM	65	MALE	WHITE	Stage IIB	[Not Applicable]		[Not Available]	2002	[Not Available]	-24066	Dead	WITH TUMOR		1321	[Not Available]	New primary melanoma			448	[Not Available]			1	1321	361670089	1	0	0	1	0	0.192495413	-0.197753643	-0.065724524	0.469558152	-0.273335925
TCGA-D3-A2J7	SKCM	67	MALE	WHITE	Stage IIIC	[Not Applicable]		[Not Available]	2003	[Not Available]	-24692	Dead	WITH TUMOR		3136	[Not Available]	Regional lymph node			13	[Not Available]			1	3136	8585900068	1	1	0	0	0	0.25315271	0.520800911	-0.098213412	-0.227732416	-0.380485842
TCGA-D3-A2J8	SKCM	48	MALE	WHITE	Stage IB	[Not Applicable]		[Not Available]	2003	[Not Available]	-17626	Dead	WITH TUMOR		1992	[Not Available]	Locoregional Recurrence			1737	[Not Available]			1	1992	5453798768	0	0	0	1	1	0.014296735	-0.039226335	-0.042706346	0.235624292	0.610546725
TCGA-D3-A2J9	SKCM	75	MALE	WHITE	Stage IIIC	[Not Applicable]		[Not Available]	2003	[Not Available]	-27428	Dead	WITH TUMOR		723	[Not Available]	Distant Metastasis	Lung		231	[Not Available]			1	723	1979466119	1	1	0	0	1	0.387107209	0.440625484	-0.20769696	-0.215508978	0.416464149
TCGA-D3-A2JA	SKCM	68	MALE	WHITE	Stage IIIA	[Not Applicable]		[Not Available]	2003	[Not Available]	-25085	Alive	TUMOR FREE	3514		[Not Available]	Regional lymph node			40	[Not Available]			0	3514	9620807666	1	1	0	0	1	0.221275569	0.301720392	-0.206406279	-0.335806587	0.64977589
TCGA-D3-A2JB	SKCM	70	FEMALE	BLACK OR AFRICAN AMERICAN	Stage 0	[Not Applicable]		[Not Available]	1997	[Not Available]	-25784	Dead	TUMOR FREE		5110	[Not Available]	Locoregional Recurrence			3035	[Not Available]						0	1	0	1	1	0.0078341	0.144466111	-0.165021413	0.084348943	0.366796413
TCGA-D3-A2JC	SKCM	53	FEMALE	WHITE	Stage III	[Not Applicable]		[Not Available]	2006	[Not Available]	-19644	Alive	TUMOR FREE	2639		[Not Available]					[Not Available]			0	2639	7225188227	1	1	0	1	0	0.454833607	0.211141028	-0.09801932	0.030121598	-0.010783621
TCGA-D3-A2JD	SKCM	58	MALE	WHITE	Stage IIIC	[Not Applicable]		[Not Available]	2007	[Not Available]	-21440	Dead	WITH TUMOR		361	[Not Available]	Distant Metastasis	Liver		85	[Not Available]			1	361	0.988364134	0	0	1	0	1	-0.390475861	-0.739798367	0.135830122	-0.188598673	0.324039166
TCGA-D3-A2JE	SKCM	75	FEMALE	WHITE	Stage IIIC	[Not Applicable]		[Not Available]	2009	[Not Available]	-27604	Dead	WITH TUMOR		841	[Not Available]				149	[Not Available]			1	841	2302532512	0	0	0	1	0	-0.582775456	-0.506795548	-0.17822676	0.206477778	-0.070285067
TCGA-D3-A2JF	SKCM	74	MALE	WHITE	Stage IA	[Not Applicable]		[Not Available]	2008	[Not Available]	-27255	Alive	TUMOR FREE	1888		[Not Available]	New primary melanoma			25	[Not Available]			0	1888	5169062286	0	0	0	0	0	-0.044289345	-0.01731157	-0.320251786	-0.444485927	-0.110601462
TCGA-D3-A2JG	SKCM	30	FEMALE	WHITE	Stage IIIA	[Not Applicable]		[Not Available]	2001	[Not Available]	-11105	Dead	WITH TUMOR		3453	[Not Available]	Distant Metastasis	Other, Specify	Left ischial rectal fossa, soft tissue	3279	[Not Available]			1	3453	9453798768	0	0	1	1	1	0.020229753	-0.052450194	0.495519124	0.311443254	0.072838438
TCGA-D3-A2JH	SKCM	68	MALE	WHITE	Stage IB	[Not Applicable]		[Not Available]	2010	[Not Available]	-24882	Alive	TUMOR FREE	1280		[Not Available]	Distant Metastasis	Brain		569	[Not Available]			0	1280	3504449008	1	1	0	1	1	0.486544211	0.235093371	-0.060135338	0.431339103	0.0301165
TCGA-D3-A2JK	SKCM	24	MALE	WHITE	Stage IIIC	[Not Applicable]		[Not Available]	2005	[Not Available]	-8952	Dead	WITH TUMOR		368	[Not Available]	Distant Metastasis	Lung		261	[Not Available]			1	368	100752909	0	0	0	0	0	-2107039083	-2138394596	-0.471525587	-0.39584113	-0.116284481
TCGA-D3-A2JL	SKCM	43	FEMALE	WHITE	I/II NOS	[Not Applicable]		[Not Available]	1999	[Not Available]	-15710	Alive	TUMOR FREE	5219		[Not Available]	Distant Metastasis	Lung		2638	[Not Available]			0	5219	1428884326	0	0	1	0	0	-0.379502415	-0.041941219	0.116647365	-0.524605665	-0.522275009
TCGA-D3-A2JN	SKCM	46	FEMALE	WHITE	Stage III	[Not Applicable]		[Not Available]	2007	[Not Available]	-17128	Dead	TUMOR FREE		2022	[Not Available]					[Not Available]			1	2022	5535934292	0	0	1	1	1	-0.063479138	-0.107069629	0.068512727	0.290272465	0.741725355
TCGA-D3-A2JO	SKCM	50	FEMALE	WHITE	Stage IIIC	[Not Applicable]		[Not Available]	2008	[Not Available]	-18577	Alive	WITH TUMOR	2010		[Not Available]	Distant Metastasis	Other, Specify	Chest wall, soft tissue	50	[Not Available]			0	2010	5503080082	1	1	1	1	1	0.239529814	0.202961073	0.067791157	0.531279513	0.021385986
TCGA-D3-A2JP	SKCM	37	MALE	WHITE	Stage IIIC	[Not Applicable]		[Not Available]	2008	[Not Available]	-13552	Alive	WITH TUMOR	1812		[Not Available]	Distant Metastasis	Liver		227	[Not Available]			0	1812	4960985626	0	0	1	0	0	-0.046043435	-0.096161147	0.188741262	-0.062264011	-0.097096833
TCGA-D3-A3BZ	SKCM	63	MALE	WHITE	Stage IIB	[Not Applicable]		[Not Available]	2002	[Not Available]	-23286	Alive	TUMOR FREE	3976		[Not Available]				2340	[Not Available]			0	3976	1088569473	0	0	0	1	1	-0.015902363	-0.014203675	-0.226763669	0.175146461	0.940596852
TCGA-D3-A3C1	SKCM		MALE	WHITE	I/II NOS	[Not Applicable]		[Not Available]	1998	[Not Available]		Alive	WITH TUMOR			[Not Available]					[Not Available]			0			0	0	0	0	0	-0.201014408	-0.915789226	-0.018124355	-0.10413361	-0.118697117
TCGA-D3-A3C3	SKCM		FEMALE	WHITE	I/II NOS	[Not Applicable]		[Not Available]	1985	[Not Available]		Alive	WITH TUMOR			[Not Available]					[Not Available]			0			0	0	0	1	0	-0.054775795	0.044857192	-0.042626652	0.027302081	-0.454146333
TCGA-D3-A3C6	SKCM	54	FEMALE	WHITE	Stage IB	[Not Applicable]		[Not Available]	2006	[Not Available]	-19858	Dead	WITH TUMOR		1766	[Not Available]	Distant Metastasis	Lung		1441	[Not Available]			1	1766	483504449	1	1	1	1	1	0.11090343	0.18062507	0.193761061	0.453172886	0.093795822
TCGA-D3-A3C7	SKCM	57	FEMALE	WHITE	Stage III	[Not Applicable]		[Not Available]	2009	[Not Available]	-20979	Alive	TUMOR FREE	1429		[Not Available]					[Not Available]			0	1429	3912388775	1	0	1	0	1	0.156941266	-0.272122604	-0.002132554	-0.108082869	0.157099702
TCGA-D3-A3C8	SKCM	58	FEMALE	WHITE	Stage IIIC	[Not Applicable]		[Not Available]	2009	[Not Available]	-21281	Alive	WITH TUMOR	1409		[Not Available]	Distant Metastasis	Other, Specify	Lymph nodes, neck	55	[Not Available]			0	1409	3857631759	1	1	0	0	1	0.203375989	0.291815859	-0.15380558	-0.137989758	0.295203799
TCGA-D3-A3CB	SKCM	39	MALE	WHITE	I/II NOS	[Not Applicable]		[Not Available]	1999	[Not Available]	-14563	Alive	TUMOR FREE	5065		[Not Available]					[Not Available]			0	5065	1386721424	1	1	0	1	1	0.533440228	0.39060561	-0.091063186	0.155887714	0.324850921
TCGA-D3-A3CC	SKCM	69	FEMALE	WHITE	Stage IIC	[Not Applicable]		[Not Available]	2005	[Not Available]	-25396	Alive	WITH TUMOR	2644		[Not Available]	Locoregional Recurrence			96	[Not Available]			0	2644	7238877481	1	1	1	0	1	0.090604106	0.480413474	0.463911881	-0.161054663	0.16679512
TCGA-D3-A3CE	SKCM	74	FEMALE	WHITE	Stage III	[Not Applicable]		[Not Available]	2001	[Not Available]	-27355	Dead	WITH TUMOR		1832	[Not Available]	Regional lymph node			0	[Not Available]			1	1832	5015742642	1	1	0	1	1	0.519767391	0.544041697	-0.109907506	0.377312006	0.483276957
TCGA-D3-A3CF	SKCM	61	FEMALE	WHITE	Stage IIIC	[Not Applicable]		[Not Available]	2009	[Not Available]	-22409	Dead	WITH TUMOR		746	[Not Available]	Distant Metastasis	Bone		129	[Not Available]			1	746	2042436687	0	1	1	1	1	0.017615074	0.160636743	0.096433159	0.244753136	0.39544792
TCGA-D3-A3ML	SKCM	70	MALE	WHITE	Stage IIIA	[Not Applicable]		[Not Available]	2003	[Not Available]	-25643	Dead	WITH TUMOR		422	[Not Available]	Regional lymph node			32	[Not Available]			1	422	1155373032	0	0	0	0	0	-0.78449685	-0.085607249	-0.223180668	-0.656378937	-0.700088766
TCGA-D3-A3MO	SKCM	47	MALE	WHITE	Stage III	[Not Applicable]		[Not Available]	2009	[Not Available]	-17220	Dead	WITH TUMOR		284	[Not Available]	Distant Metastasis	Lung		47	[Not Available]			1	284	0.777549624	1	0	1	1	1	0.128630753	0.051674244	0.070036471	0.134982746	0.573144525
TCGA-D3-A3MR	SKCM	42	MALE	WHITE	Stage III	[Not Applicable]		[Not Available]	2004	[Not Available]	-15695	Alive	TUMOR FREE	3151		[Not Available]				3108	[Not Available]			0	3151	862696783	0	0	0	0	1	-0.597608659	-0.295592588	-0.068654834	-0.275469139	0.216225631
TCGA-D3-A3MU	SKCM	53	MALE	WHITE	Stage IIIA	[Not Applicable]		[Not Available]	2010	[Not Available]	-19423	Alive	WITH TUMOR	1209		[Not Available]	Distant Metastasis	Brain		750	[Not Available]			0	1209	3310061602	0	0	1	0	1	-0.157614637	-0.154593361	0.087637345	-0.306963679	0.347352018
TCGA-D3-A3MV	SKCM	38	FEMALE	WHITE	Stage IIIB	[Not Applicable]		[Not Available]	2010	[Not Available]	-14236	Alive	TUMOR FREE	1378		[Not Available]	Regional lymph node			16	[Not Available]			0	1378	3772758385	1	1	1	0	1	0.154027336	0.170827083	0.138926142	-0.07372637	0.242856119
TCGA-D3-A51E	SKCM	39	FEMALE	WHITE	I/II NOS	[Not Applicable]		[Not Available]	1999	[Not Available]	-14305	Alive	TUMOR FREE	5318		[Not Available]					[Not Available]			0	5318	1455989049	1	1	0	1	0	0.236625305	0.420813147	-0.259362986	0.18972552	-0.49575178
TCGA-D3-A51F	SKCM	51	MALE	WHITE	Stage IIIC	[Not Applicable]		[Not Available]	2009	[Not Available]	-18776	Alive	TUMOR FREE	1695		[Not Available]					[Not Available]			0	1695	4640657084	1	1	0	0	1	0.287099885	0.284809547	-0.238162456	-0.033173847	0.203933911
TCGA-D3-A51G	SKCM		MALE	WHITE	Stage 0	[Not Applicable]		[Not Available]	1990	[Not Available]		Alive	TUMOR FREE			[Not Available]					[Not Available]						1	1	0	1	1	0.217064872	0.309249124	-0.232236851	0.012749503	0.1070097
TCGA-D3-A51H	SKCM	60	MALE	WHITE	Stage IIIC	[Not Applicable]		[Not Available]	2009	[Not Available]	-22119	Alive	TUMOR FREE	1714		[Not Available]	Regional lymph node			838	[Not Available]			0	1714	4692676249	0	0	0	1	1	0.055894425	-0.000998609	-0.118613683	0.024244851	0.216597896
TCGA-D3-A51J	SKCM	19	MALE	WHITE	Stage III	[Not Applicable]		[Not Available]	2001	[Not Available]	-7194	Alive	TUMOR FREE	4414		[Not Available]	Regional lymph node			2008	[Not Available]			0	4414	1208487337	1	1	1	1	0	0.428396218	0.188325299	0.200415757	0.176581523	-0.377537179
TCGA-D3-A51K	SKCM	51	MALE	WHITE	Stage IIIB	[Not Applicable]		[Not Available]	2011	[Not Available]	-18971	Alive	TUMOR FREE	1002		[Not Available]					[Not Available]			0	1002	2743326489	0	0	0	0	0	-147664249	-1446495638	-0.066033641	-0.060857528	-0.718238821
TCGA-D3-A51N	SKCM	56	FEMALE	WHITE	Stage IV	[Not Applicable]		[Not Available]	2012	[Not Available]	-20559	Alive	WITH TUMOR	688		[Not Available]	Distant Metastasis	Other, Specify	Adrenal Gland	18	[Not Available]			0	688	1883641342	1	1	0	0	1	0.216257486	0.140095916	-0.084503341	-0.145158726	0.305861765
TCGA-D3-A51R	SKCM	60	MALE	WHITE	Stage IIA	[Not Applicable]		[Not Available]	2008	[Not Available]	-22040	Alive	WITH TUMOR	1941		[Not Available]	Regional lymph node			1016	[Not Available]			0	1941	5314168378	0	0	0	1	0	0.076642804	-0.023297578	-0.104143767	0.293427613	-0.11493327
TCGA-D3-A51T	SKCM	59	FEMALE	WHITE	Stage IIIC	[Not Applicable]		[Not Available]	2011	[Not Available]	-21823	Alive	TUMOR FREE	818		[Not Available]	New primary melanoma			210	[Not Available]			0	818	2239561944	0	0	1	1	0	-0.126879496	0.041262136	0.219517457	0.083196294	-0.186334393
TCGA-D3-A5GL	SKCM	74	MALE	WHITE	Stage IB	[Not Applicable]		[Not Available]	2003	[Not Available]	-27095	Alive	TUMOR FREE	3826		[Not Available]	Distant Metastasis	Other, Specify	Large Intestine	1092	[Not Available]			0	3826	1047501711	0	0	1	0	0	-0.477235291	0.097190916	0.160065241	-0.063514052	-0.804048481
TCGA-D3-A5GN	SKCM	15	FEMALE	WHITE	Stage I	[Not Applicable]		[Not Available]	2001	[Not Available]	-5684	Alive	TUMOR FREE	4129		[Not Available]	New primary melanoma			1279	[Not Available]			0	4129	113045859	1	1	1	1	1	0.252934288	0.159689198	0.042389003	0.010985171	0.652687551
TCGA-D3-A5GO	SKCM	61	MALE	WHITE	Stage II	[Not Applicable]		[Not Available]	2001	[Not Available]	-22287	Alive	TUMOR FREE	4195		[Not Available]				757	[Not Available]			0	4195	1148528405	1	0	0	0	0	0.092639086	-0.332280444	-0.034371962	-0.255963985	-0.594285296
TCGA-D3-A5GR	SKCM	23	FEMALE	WHITE	Stage III	[Not Applicable]		[Not Available]	1998	[Not Available]	-8637	Alive	WITH TUMOR	5424		[Not Available]	Regional lymph node			0	[Not Available]			0	5424	1485010267	1	1	0	1	1	0.378348967	0.255752703	-0.047927667	0.141301268	0.802274574
TCGA-D3-A5GS	SKCM	58	MALE	WHITE	Stage IV	[Not Applicable]		[Not Available]	2012	[Not Available]	-21379	Alive	WITH TUMOR	553		[Not Available]	Distant Metastasis	Bone		44	[Not Available]			0	553	1514031485	0	0	0	0	1	-0.118865956	-0.151689187	-0.02522373	-0.563839383	0.248011535
TCGA-D3-A5GT	SKCM	43	MALE	WHITE	Stage IIIC	[Not Applicable]		[Not Available]	2012	[Not Available]	-15935	Alive	WITH TUMOR	487		[Not Available]	Distant Metastasis|Distant Metastasis|Regional lymph node	Lung|Liver|[Not Available]	[Not Applicable]|[Not Applicable]|[Not Applicable]	291	[Not Available]			0	487	1333333333	0	0	0	0	0	-0.711862789	-0.62854238	-0.184061432	-0.515969758	-0.937700131
TCGA-D3-A5GU	SKCM	36	MALE	WHITE	Stage IB	[Not Applicable]		[Not Available]	2002	[Not Available]	-13296	Alive	WITH TUMOR	3808		[Not Available]	Distant Metastasis	Bone		3074	[Not Available]			0	3808	104257358	1	1	1	0	1	0.131759131	0.205285519	0.039803507	-0.020595268	0.112961331
TCGA-D3-A8GB	SKCM	48	MALE	WHITE	Stage IIIB	[Not Applicable]		[Not Available]	2003	[Not Available]	-17871	Dead	WITH TUMOR		938	[Not Available]	Distant Metastasis	Other, Specify	Soft tissue	347	[Not Available]			1	938	2568104038	0	0	0	0	1	-0.377645606	-0.283801432	-0.270308924	-0.357734707	0.352009364
TCGA-D3-A8GC	SKCM	48	MALE	WHITE	Stage IIIC	[Not Applicable]		[Not Available]	2000	[Not Available]	-17668	Dead	WITH TUMOR		2421	[Not Available]	Distant Metastasis	Other, Specify	Supraclavicular lymph nodes	1859	[Not Available]			1	2421	6628336756	1	1	1	1	1	0.778148727	0.559677311	0.382176682	0.404656004	0.247434261
TCGA-D3-A8GD	SKCM	63	FEMALE	WHITE	Stage IIIC	[Not Applicable]		[Not Available]	2012	[Not Available]	-23109	Alive	TUMOR FREE	718		[Not Available]	Distant Metastasis	Other, Specify	Retroperitoneal lymph nodes	147	[Not Available]			0	718	1965776865	1	1	0	0	1	0.196845769	0.34477675	-0.24888362	-0.250713471	0.082847013
TCGA-D3-A8GE	SKCM	26	MALE	WHITE	Stage IV	[Not Applicable]		[Not Available]	2012	[Not Available]	-9517	Alive	WITH TUMOR	804		[Not Available]	Distant Metastasis	Lung		59	[Not Available]			0	804	2201232033	0	1	0	0	1	0.081593632	0.416474478	-0.454486444	-0.681389154	0.945081791
TCGA-D3-A8GI	SKCM	68	MALE	WHITE	Stage IA	[Not Applicable]		[Not Available]	2008	[Not Available]	-25069	Dead	WITH TUMOR		1780	[Not Available]	New primary melanoma			50	[Not Available]			1	1780	4873374401	0	0	0	1	0	-0.602354725	-1221751716	-0.040707859	0.316810239	0.001761321
TCGA-D3-A8GJ	SKCM	18	MALE	WHITE	Stage II	[Not Applicable]		[Not Available]	1994	[Not Available]	-6684	Alive	TUMOR FREE	7342		[Not Available]	Distant Metastasis	Brain		1443	[Not Available]			0	7342	2010130048	0	0	0	0	1	-0.119535461	-0.001166355	-0.165129499	-0.109793925	0.057362032
TCGA-D3-A8GK	SKCM	45	MALE	WHITE	Stage IIA	[Not Applicable]		[Not Available]	2000	[Not Available]	-16569	Alive	TUMOR FREE	5177		[Not Available]	Locoregional Recurrence			1555	[Not Available]			0	5177	1417385352	0	0	0	1	0	-0.54068655	-0.396901498	-0.172711982	0.287454005	-0.579993009
TCGA-D3-A8GL	SKCM	43	MALE	WHITE	Stage IIIB	[Not Applicable]		[Not Available]	1996	[Not Available]	-15947	Dead	WITH TUMOR		2711	[Not Available]	Regional lymph node			1333	[Not Available]			1	2711	7422313484	0	1	0	1	1	0.041245135	0.359585033	-0.05529298	0.106847401	0.113973462
TCGA-D3-A8GM	SKCM	73	MALE	WHITE	Stage IIB	[Not Applicable]		[Not Available]	2005	[Not Available]	-26782	Dead	TUMOR FREE		3259	[Not Available]					[Not Available]			1	3259	8922655715	0	0	0	1	0	-0.124319317	-0.027234915	-0.507787793	0.258634342	-0.225356538
TCGA-D3-A8GN	SKCM	27	FEMALE	WHITE	I/II NOS	[Not Applicable]		[Not Available]	2000	[Not Available]	-10185	Alive	TUMOR FREE	4897		[Not Available]	Distant Metastasis	Lung		787	[Not Available]			0	4897	134072553	0	0	1	0	1	0.070709599	0.029899473	0.399680453	-0.12643687	0.218431643
TCGA-D3-A8GO	SKCM		FEMALE	WHITE	I/II NOS	[Not Applicable]		[Not Available]	1996	[Not Available]		Dead	WITH TUMOR			[Not Available]					[Not Available]			1			0	0	1	1	1	0.025828122	-0.725459857	0.010490894	0.261628969	0.312551391
TCGA-D3-A8GP	SKCM	77	MALE	WHITE	Stage III	[Not Applicable]		[Not Available]	2002	[Not Available]	-28234	Alive	TUMOR FREE	4646		[Not Available]	Locoregional Recurrence			535	[Not Available]			0	4646	1272005476	0	0	1	0	0	-0.102615559	-0.374977688	0.074593407	-0.222454062	-0.071837655
TCGA-D3-A8GQ	SKCM	66	MALE	WHITE	Stage II	[Not Applicable]		[Not Available]	2004	[Not Available]	-24348	Dead	WITH TUMOR		884	[Not Available]	Distant Metastasis	Liver		578	[Not Available]			1	884	2420260096	0	0	1	0	0	-0.212223711	-0.176152999	0.112605318	-0.090727648	-0.028151575
TCGA-D3-A8GR	SKCM	54	FEMALE	WHITE	Stage 0	[Not Applicable]		[Not Available]	1999	[Not Available]	-19973	Dead	WITH TUMOR		3943	[Not Available]	Locoregional Recurrence			1720	[Not Available]						0	0	1	0	0	-0.481761775	-0.569131948	0.073389103	-0.399556226	-0.230555289
TCGA-D3-A8GS	SKCM	52	MALE	WHITE	Stage I	[Not Applicable]		[Not Available]	1997	[Not Available]	-19127	Dead	WITH TUMOR		3564	[Not Available]	Regional lymph node			2641	[Not Available]			1	3564	9757700205	0	0	1	1	0	-0.009869571	-0.143152584	0.077978011	0.393379814	-0.348283126
TCGA-D3-A8GV	SKCM	25	MALE	WHITE	I/II NOS	[Not Applicable]		[Not Available]	1993	[Not Available]	-9344	Dead	WITH TUMOR		5101	[Not Available]	Regional lymph node			3896	[Not Available]			1	5101	1396577687	0	0	1	1	0	-0.43695286	-0.841654726	0.25911248	0.296955603	-0.762450126
TCGA-D9-A148	SKCM	40	MALE	WHITE	[Not Available]	[Not Applicable]		[Not Available]	1999	[Not Available]	-14805	Alive	WITH TUMOR	4609		[Not Available]	Distant Metastasis			4287	[Not Available]			0	4609	1261875428	1	1	1	0	0	0.181440738	0.130464776	0.220880913	-0.256457256	-0.158875727
TCGA-D9-A149	SKCM	65	FEMALE	WHITE	[Not Available]	[Not Applicable]		[Not Available]	2007	[Not Available]	-23779	Alive	TUMOR FREE	1663		[Not Available]	New primary melanoma	Other, Specify		1290	[Not Available]			0	1663	4553045859	1	1	0	1	0	0.395020837	0.524968835	-0.253514546	0.221748475	-0.670635411
TCGA-D9-A1JW	SKCM	82	MALE	WHITE	[Not Available]	[Not Applicable]		[Not Available]	2010	[Not Available]	-30142	Alive	TUMOR FREE	111		[Not Available]	Distant Metastasis	Other, Specify		10	[Not Available]			0	111	0.303901437	0	0	1	1	0	-0.123365211	-0.251284266	0.05807657	-0.000235866	-0.249109773
TCGA-D9-A1JX	SKCM	80	FEMALE	WHITE	[Not Available]	[Not Applicable]		[Not Available]	2010	[Not Available]	-29323	Dead	WITH TUMOR		216	[Not Available]	Distant Metastasis	Other, Specify	iliac nymph nodes	195	[Not Available]			1	216	0.59137577	1	1	1	1	0	0.133084385	0.248824484	0.010669986	0.094991093	-0.067031093
TCGA-D9-A1X3	SKCM	63	MALE	WHITE	[Not Available]	[Not Applicable]		[Not Available]	2010	[Not Available]	-23171	Alive	WITH TUMOR	551		[Not Available]					[Not Available]			0	551	1508555784	1	1	0	1	0	0.210415702	0.320976906	-0.041062995	0.021872386	-0.337634483
TCGA-D9-A3Z1	SKCM	66	MALE	WHITE	Stage IIIC	[Not Applicable]		[Not Available]	2011	[Not Available]	-24192	Dead	WITH TUMOR		468	[Not Available]	Locoregional Recurrence	Lung		335	[Not Available]			1	468	1281314168	1	1	1	0	0	0.486344931	0.599406588	0.200365109	-0.023716607	-0.555070727
TCGA-D9-A3Z3	SKCM	39	FEMALE	WHITE	Stage IIIB	[Not Applicable]		[Not Available]	2012	[Not Available]	-14489	Alive	TUMOR FREE	678		[Not Available]					[Not Available]			0	678	1856262834	1	0	1	0	1	0.095587449	-0.038171065	0.259273482	-0.193866775	0.255591534
TCGA-D9-A3Z4	SKCM	54	MALE	WHITE	Stage IIIC	[Not Applicable]		[Not Available]	2012	[Not Available]	-19749	Dead	WITH TUMOR		519	[Not Available]	Regional lymph node	Other, Specify	lymph node	192	[Not Available]			1	519	1420944559	1	0	1	1	1	0.186864252	0.065910207	0.073856378	0.323111613	0.032796327
TCGA-D9-A4Z2	SKCM	50	MALE	WHITE	Stage IIIC	[Not Applicable]		[Not Available]	2012	[Not Available]	-18462	Dead	WITH TUMOR		190	[Not Available]	Distant Metastasis	Lung		80	[Not Available]			1	190	0.52019165	1	1	1	1	1	0.169938535	0.256707467	0.049275299	0.080887403	0.072760204
TCGA-D9-A4Z3	SKCM	73	FEMALE	WHITE	Stage IIIC	[Not Applicable]		[Not Available]	2012	[Not Available]	-26812	Alive	TUMOR FREE	505		[Not Available]	Locoregional Recurrence			100	[Not Available]			0	505	1382614648	0	1	0	1	0	-0.126369475	0.176279689	-0.079760953	0.34459428	-0.509260595
TCGA-D9-A4Z5	SKCM	68	MALE	WHITE	Stage IIB	[Not Applicable]		[Not Available]	2012	[Not Available]	-24979	Alive	TUMOR FREE	218		[Not Available]					[Not Available]			0	218	0.596851472	0	0	1	0	1	0.01027014	-0.06984545	0.010295872	-0.061687819	0.467675844
TCGA-D9-A4Z6	SKCM	54	MALE	WHITE	Stage IIIC	[Not Applicable]		[Not Available]	2012	[Not Available]	-20072	Dead	WITH TUMOR		561	[Not Available]	Distant Metastasis	Brain		213	[Not Available]			1	561	1535934292	0	0	0	1	1	-0.237439583	-0.121531498	-0.306490197	0.26747093	0.357638259
TCGA-D9-A6E9	SKCM	75	FEMALE	WHITE	Stage IIIA	[Not Applicable]		[Not Available]	2013	[Not Available]	-27537	Alive	TUMOR FREE	301		[Not Available]					[Not Available]			0	301	0.824093087	0	0	1	0	0	0.036043164	-0.317111291	0.20623264	-0.115857431	-0.186559557
TCGA-D9-A6EA	SKCM	70	MALE	WHITE	Stage IIIC	[Not Applicable]		[Not Available]	2012	[Not Available]	-25582	Alive	TUMOR FREE	766		[Not Available]					[Not Available]			0	766	2097193703	1	0	1	0	0	0.373250094	0.001012808	0.078811549	-0.039367216	-0.377414213
TCGA-D9-A6EC	SKCM	56	MALE	WHITE	Stage IIIA	[Not Applicable]		[Not Available]	2008	[Not Available]	-20493	Alive	TUMOR FREE	2359		[Not Available]					[Not Available]			0	2359	6458590007	1	0	1	1	0	0.555718701	-0.061432635	0.101806963	0.215648682	-0.733112916
TCGA-D9-A6EG	SKCM	56	MALE	WHITE	Stage IIIA	[Not Applicable]		[Not Available]	2012	[Not Available]	-20570	Dead			698	[Not Available]	Distant Metastasis	Bone		398	[Not Available]			1	698	1911019849	0	1	0		0	-0.010413895	0.229846565	-0.050877055	-0.014986146	-0.187511668
TCGA-DA-A1HV	SKCM	75	FEMALE	WHITE	Stage IIIB	[Not Applicable]		[Not Available]	2008	[Not Available]	-27553	Alive	TUMOR FREE	2329		[Not Available]	Distant Metastasis	Other, Specify	mediastinum	866	[Not Available]			0	2329	6376454483	1	1	1	1	1	0.125632007	0.178543567	0.283206771	0.085838936	0.362736529
TCGA-DA-A1HW	SKCM	37	FEMALE	WHITE	Stage IIIB	[Not Applicable]		[Not Available]	2009	[Not Available]	-13585	Alive	TUMOR FREE	820		[Not Available]				852	[Not Available]			0	820	2245037645	1	1	0	1	1	0.671711399	0.442110586	-0.107624059	0.577143439	0.241851223
TCGA-DA-A1HY	SKCM	42	MALE	WHITE	Stage III	[Not Applicable]		[Not Available]	2002	[Not Available]	-15357	Alive	TUMOR FREE	4407		[Not Available]					[Not Available]			0	4407	1206570842	1	1	0	0	1	0.336852155	0.512072465	-0.092424304	-0.20017057	0.518568353
TCGA-DA-A1I0	SKCM	63	MALE	WHITE	Stage IV	[Not Applicable]		[Not Available]	2008	[Not Available]	-23157	Dead	WITH TUMOR		620	[Not Available]	Distant Metastasis	Brain		599	[Not Available]			1	620	1697467488	0	0	0	0	1	-1005004515	-146930142	-0.198398516	-0.441443273	0.104162972
TCGA-DA-A1I1	SKCM	55	MALE	WHITE	Stage III	[Not Applicable]		[Not Available]	1996	[Not Available]	-20399	Alive	TUMOR FREE	6768		[Not Available]	Distant Metastasis	Other, Specify	Jejunum	5591	[Not Available]			0	6768	1852977413	1	1	0	1	1	0.575194707	0.437729364	-0.309452269	0.11282074	0.699358569
TCGA-DA-A1I2	SKCM	45	MALE	WHITE	Stage III	[Not Applicable]		[Not Available]	1996	[Not Available]	-16701	Dead	WITH TUMOR		5370	[Not Available]	Regional lymph node			4679	[Not Available]			1	5370	1470225873	1	1	0	0	1	0.14598262	0.382303138	-0.333502283	-0.035525803	0.049024723
TCGA-DA-A1I4	SKCM	51	MALE	WHITE	Stage IIIC	[Not Applicable]		[Not Available]	2006	[Not Available]	-18961	Dead	WITH TUMOR		1093	[Not Available]	Distant Metastasis	Brain		889	[Not Available]			1	1093	299247091	1	1	1	1	1	0.128231738	0.204769238	0.09388153	0.057360364	0.288641015
TCGA-DA-A1I5	SKCM	27	FEMALE	WHITE	Stage IV	[Not Applicable]		[Not Available]	2003	[Not Available]	-10017	Alive	TUMOR FREE	4107		[Not Available]					[Not Available]			0	4107	1124435318	1	0	1	1	1	0.301145526	0.008785111	0.436957655	0.404465889	0.312571871
TCGA-DA-A1I7	SKCM	62	MALE	WHITE	Stage IIIB	[Not Applicable]		[Not Available]	2007	[Not Available]	-22940	Alive	WITH TUMOR	2703		[Not Available]	Distant Metastasis	Other, Specify	skin scrotum	755	[Not Available]			0	2703	7400410678	1	0	0	1	1	0.347407516	-0.105962659	-0.088189369	-0.008985973	0.541185796
TCGA-DA-A1I8	SKCM	63	FEMALE	WHITE	Stage IIC	[Not Applicable]		[Not Available]	2005	[Not Available]	-23286	Dead	WITH TUMOR		1640	[Not Available]	Regional lymph node			961	[Not Available]			1	1640	4490075291	1	0	1	0	1	0.185476062	0.014782525	0.065725105	-0.15161806	0.636439309
TCGA-DA-A1IA	SKCM	32	FEMALE	WHITE	Stage IIIB	[Not Applicable]		[Not Available]	2005	[Not Available]	-11744	Dead	WITH TUMOR		2005	[Not Available]					[Not Available]			1	2005	5489390828	0	0	0	0	0	-1026725236	-169907282	-0.065520664	-0.385929087	-0.832599837
TCGA-DA-A1IB	SKCM	69	FEMALE	WHITE	Stage IIIC	[Not Applicable]		[Not Available]	2010	[Not Available]	-25219	Alive	WITH TUMOR	825		[Not Available]	Distant Metastasis	Brain		243	[Not Available]			0	825	2258726899	1	1	0	1	1	0.215698224	0.522866518	-0.080919973	-0.006706999	0.352592234
TCGA-DA-A1IC	SKCM	81	MALE	WHITE	Stage IIIB	[Not Applicable]		[Not Available]	2005	[Not Available]	-29859	Dead	WITH TUMOR		2071	[Not Available]	Distant Metastasis	Lung		1930	[Not Available]			1	2071	567008898	0	0	0	0	0	-0.520963868	-0.097976534	-0.324338697	-0.342797408	-0.543261097
TCGA-DA-A3F2	SKCM	55	MALE	WHITE	Stage IIIB	[Not Applicable]		[Not Available]	2010	[Not Available]	-20365	Dead	WITH TUMOR		1032	[Not Available]	Distant Metastasis	Other, Specify	peritoneal	430	[Not Available]			1	1032	2825462012	0	0	0	0	1	-0.512400108	-0.876467529	-0.326688412	-0.342790949	0.311699513
TCGA-DA-A3F3	SKCM	52	MALE	WHITE	Stage IIIB	[Not Applicable]		[Not Available]	2010	[Not Available]	-19330	Dead	WITH TUMOR		319	[Not Available]					[Not Available]			1	319	0.873374401	0	1	0	0	0	0.070223411	0.353431912	-0.219078636	-0.066640824	-0.350049255
TCGA-DA-A3F5	SKCM	45	MALE	WHITE	Stage I	[Not Applicable]		[Not Available]	1994	[Not Available]	-16701	Dead	WITH TUMOR		6873	[Not Available]	Distant Metastasis	Lung		6841	[Not Available]			1	6873	1881724846	0	0	1	1	1	-0.127644858	-0.183998655	0.269597155	0.045175421	0.352266663
TCGA-DA-A3F8	SKCM	39	MALE	WHITE	Stage IIIB	[Not Applicable]		[Not Available]	2011	[Not Available]	-14327	Alive	TUMOR FREE	1319		[Not Available]					[Not Available]			0	1319	3611225188	1	1	1	1	1	0.355604041	0.3850647	0.003376912	-0.005869156	0.119139633
TCGA-DA-A95V	SKCM	83	FEMALE	WHITE	Stage IIC	[Not Applicable]		[Not Available]	2009	[Not Available]	-30623	Alive	TUMOR FREE	2193		[Not Available]					[Not Available]			0	2193	6004106776	0	0	1	0	0	-0.352486806	-0.467474013	0.753668199	-0.211194863	-0.312924506
TCGA-DA-A95W	SKCM	52	MALE	WHITE	Stage IIIB	[Not Applicable]		[Not Available]	2011	[Not Available]	-19105	Alive	TUMOR FREE	1136		[Not Available]					[Not Available]			0	1136	3110198494	0	0	1	0	0	-0.379595618	-0.099269554	0.304119416	-0.135485584	-0.380865921
TCGA-DA-A95X	SKCM	62	MALE	WHITE	Stage IB	[Not Applicable]		[Not Available]	2009	[Not Available]	-22718	Alive	TUMOR FREE	2249		[Not Available]					[Not Available]			0	2249	615742642	1	1	0	0	1	0.342071293	0.383958731	-0.42910502	-0.060851921	0.506651083
TCGA-DA-A95Y	SKCM	68	MALE	WHITE	Stage IIC	[Not Applicable]		[Not Available]	2012	[Not Available]	-25083	Dead	WITH TUMOR		430	[Not Available]	Distant Metastasis	Lung		338	[Not Available]			1	430	1177275838	0	0	1	0	0	-0.209902889	-0.494327839	0.317278816	-0.082974666	-0.349633436
TCGA-DA-A95Z	SKCM	87	MALE	WHITE	Stage IV	[Not Applicable]		[Not Available]	2013	[Not Available]	-31837	Alive	TUMOR FREE	396		[Not Available]					[Not Available]			0	396	1084188912	0	0	1	0	0	-0.168474785	-0.339285865	0.310875889	-0.253229306	-0.810014614
TCGA-DA-A960	SKCM	73	MALE	WHITE	Stage IIB	[Not Applicable]		[Not Available]	2012	[Not Available]	-26708	Alive	TUMOR FREE	804		[Not Available]					[Not Available]			0	804	2201232033	0	0	0	0	0	-1289477257	-0.866245559	-0.215050663	-0.69492141	-0.702376005
TCGA-EB-A1NK	SKCM	48	MALE	WHITE	Stage IIC	[Not Applicable]		[Not Available]	2010	[Not Available]	-17569	Alive	TUMOR FREE	1039		[Not Available]					[Not Available]			0	1039	2844626968	0	0	1	0	0	-0.213545045	-0.234134123	0.01841144	-0.297613729	-0.04622017
TCGA-EB-A24C	SKCM	56	MALE	WHITE	[Not Available]	[Not Applicable]		[Not Available]	2011	[Not Available]	-20539	Alive	TUMOR FREE	632		[Not Available]	Regional lymph node			465	[Not Available]			0	632	1730321697	1	0	0	1	0	0.419538417	0.054245998	-0.134263219	0.164380886	-0.135705079
TCGA-EB-A24D	SKCM	72	MALE	WHITE	Stage IIIB	[Not Applicable]		[Not Available]	2011	[Not Available]	-26439	Alive	TUMOR FREE	645		[Not Available]	Regional lymph node			500	[Not Available]			0	645	1765913758	1	1	0	0	0	0.177922659	0.117904737	-0.120837771	-0.308844322	-0.074590925
TCGA-EB-A299	SKCM	63	MALE	WHITE	Stage IIA	[Not Applicable]		[Not Available]	2011	[Not Available]	-23322	Alive	TUMOR FREE	378		[Not Available]					[Not Available]			0	378	1034907598	1	0	1	0	1	0.114172443	0.005649489	0.084390046	-0.213295678	0.387859806
TCGA-EB-A3HV	SKCM	37	MALE	WHITE	Stage IIC	[Not Applicable]		[Not Available]	2011	[Not Available]	-13712	Alive	WITH TUMOR	39		[Not Available]					[Not Available]			0	39	0.106776181	0	0	1	0	1	-0.26334865	-0.768950031	0.194235862	-0.046020259	0.281085496
TCGA-EB-A3XB	SKCM	63	MALE	WHITE	Stage II	[Not Applicable]		[Not Available]	2011	[Not Available]	-23091	Alive	TUMOR FREE	796		[Not Available]					[Not Available]			0	796	2179329227	0	1	1	0	0	0.073326062	0.24641874	0.220113638	-0.259336344	-0.400088973
TCGA-EB-A3XC	SKCM	74	MALE	WHITE	Stage IIC	[Not Applicable]		[Not Available]	2012	[Not Available]	-27124	Alive	TUMOR FREE	650		[Not Available]	Distant Metastasis|Regional lymph node	Other, Specify|[Not Available]	Chest wall|[Not Applicable]	74	[Not Available]			0	650	1779603012	0	0	1	1	0	-0.13121802	-0.200435465	0.259498256	0.036170812	-0.313782626
TCGA-EB-A3XD	SKCM	53	FEMALE	WHITE	Stage IIC	[Not Applicable]		[Not Available]	2011	[Not Available]	-19431	Alive	TUMOR FREE	1160		[Not Available]					[Not Available]			0	1160	3175906913	0	0	0	0	1	-0.01179476	-0.45683309	-0.04448832	-0.175199519	0.533394147
TCGA-EB-A3XE	SKCM	77	FEMALE	WHITE	Stage IIA	[Not Applicable]		[Not Available]	2012	[Not Available]	-28148	Alive	TUMOR FREE	180		[Not Available]					[Not Available]			0	180	0.492813142	0	0	1	0	1	-0.629895764	-0.565680056	0.323062929	-0.213631295	0.03124884
TCGA-EB-A3XF	SKCM	57	MALE	WHITE	Stage IIC	[Not Applicable]		[Not Available]	2012	[Not Available]	-20910	Alive	TUMOR FREE	278		[Not Available]					[Not Available]			0	278	0.761122519	1	1	0	0	0	0.105705469	0.458337806	-0.006433928	-0.07193619	-0.004651433
TCGA-EB-A3Y6	SKCM	56	FEMALE	WHITE	Stage IIC	[Not Applicable]		[Not Available]	2012	[Not Available]	-20605	Alive	TUMOR FREE	126		[Not Available]					[Not Available]			0	126	0.344969199	0	1	1	0	0	0.024669614	0.112918771	0.47618983	-0.100000826	-0.128576706
TCGA-EB-A3Y7	SKCM	86	FEMALE	WHITE	Stage IIIB	[Not Applicable]		[Not Available]	2012	[Not Available]	-31622	Dead	TUMOR FREE		326	[Not Available]					[Not Available]			1	326	0.892539357	0	0	0	0	0	-1443659402	-148746889	-0.177949523	-0.418552356	-0.504859549
TCGA-EB-A41A	SKCM	90	MALE	WHITE	Stage IIC	[Not Applicable]		[Not Available]	2012	[Not Available]	-32872	Alive	TUMOR FREE	262		[Not Available]					[Not Available]			0	262	0.717316906	0	0	1	0	0	-0.358870844	-0.220019697	0.033597419	-0.31798447	-0.932766742
TCGA-EB-A41B	SKCM	76	FEMALE	WHITE	Stage IIC	[Not Applicable]		[Not Available]	2012	[Not Available]	-27998	Alive	TUMOR FREE	291		[Not Available]					[Not Available]			0	291	0.796714579	0	0	1	0	0	-0.267305895	-0.210468686	0.397502425	-0.123298084	-0.747012811
TCGA-EB-A42Y	SKCM	73	FEMALE	ASIAN	Stage IIC	[Not Applicable]		[Not Available]	2012	[Not Available]	-26712	Dead	WITH TUMOR		721	[Not Available]	Regional lymph node			721	[Not Available]			1	721	1973990418	0	0	1	1	0	-0.083310463	0.035624732	0.019558426	0.451712273	-0.352239362
TCGA-EB-A42Z	SKCM	49	MALE	ASIAN	Stage IIIC	[Not Applicable]		[Not Available]	2012	[Not Available]	-18157	Alive	TUMOR FREE	441		[Not Available]					[Not Available]			0	441	1207392197	0	0	1	0	0	0.021843442	-0.177963547	0.196253407	-0.132280741	-0.108657413
TCGA-EB-A430	SKCM	83	MALE	WHITE	Stage IIC	[Not Applicable]		[Not Available]	2012	[Not Available]	-30344	Alive	TUMOR FREE	-2		[Not Available]					[Not Available]			0	0	0	0	0	1	0	0	-0.108909609	0.029833427	0.620681703	-0.119204401	-105981355
TCGA-EB-A431	SKCM	34	MALE	WHITE	Stage IIC	[Not Applicable]		[Not Available]	2012	[Not Available]	-12484	Alive	TUMOR FREE	568		[Not Available]					[Not Available]			0	568	1555099247	1	0	1	1	0	0.213314316	-0.045573753	0.411905716	0.190498314	-0.255046378
TCGA-EB-A44N	SKCM	59	MALE	WHITE	Stage IIC	[Not Applicable]		[Not Available]	2012	[Not Available]	-21623	Dead	WITH TUMOR		205	[Not Available]	Regional lymph node|Distant Metastasis|Distant Metastasis	[Not Available]|Bone|Liver	[Not Applicable]|[Not Applicable]|[Not Applicable]	115	[Not Available]			1	205	0.561259411	0	1	1	0	1	-0.027450663	0.110812916	0.042877704	-0.025259094	0.49616908
TCGA-EB-A44O	SKCM	69	MALE	WHITE	Stage IIB	[Not Applicable]		[Not Available]	2012	[Not Available]	-25537	Alive	WITH TUMOR	81		[Not Available]	Regional lymph node			60	[Not Available]			0	81	0.221765914	1		1	1	0	0.145213301	0.106101672	0.404410399	0.299732419	-0.554908125
TCGA-EB-A44P	SKCM	58	FEMALE	WHITE	Stage IIC	[Not Applicable]		[Not Available]	2012	[Not Available]	-21519	Alive	TUMOR FREE	741		[Not Available]					[Not Available]			0	741	2028747433	0	1	0	0	0	-0.123571075	0.14271069	-0.112199783	-0.166169402	-0.046763214
TCGA-EB-A44Q	SKCM	51	FEMALE	ASIAN	Stage IIIC	[Not Applicable]		[Not Available]	2012	[Not Available]	-18910	Alive	TUMOR FREE	422		[Not Available]					[Not Available]			0	422	1155373032	1	1	0	0	0	0.368235039	0.32695661	-0.184592394	-0.01507273	-0.441216264
TCGA-EB-A44R	SKCM	52	MALE	ASIAN	Stage IIIB	[Not Applicable]		[Not Available]	2011	[Not Available]	-19298	Dead	TUMOR FREE		315	[Not Available]					[Not Available]			1	315	0.862422998	0	0	0	0	0	-0.315333027	-0.322663903	-0.05238514	-0.128008222	-0.134372637
TCGA-EB-A4IQ	SKCM	42	FEMALE	ASIAN	Stage IIIB	[Not Applicable]		[Not Available]	2012	[Not Available]	-15516	Dead	TUMOR FREE		636	[Not Available]	Locoregional Recurrence|Regional lymph node	[Not Available]|[Not Available]	[Not Applicable]|[Not Applicable]	337	[Not Available]			1	636	1741273101	0	0	0	1	1	-0.177989536	-0.284077954	-0.018518727	0.107878078	0.176914877
TCGA-EB-A4IS	SKCM	77	MALE	WHITE	Stage IIB	[Not Applicable]		[Not Available]	2012	[Not Available]	-28315	Alive	TUMOR FREE	774		[Not Available]					[Not Available]			0	774	2119096509	1	1	0	1	0	0.325929508	0.234339139	-0.097285999	-0.00522799	-0.123142039
TCGA-EB-A4OY	SKCM	65	FEMALE	WHITE	Stage IIIB	[Not Applicable]		[Not Available]	2012	[Not Available]	-23773	Alive	TUMOR FREE	977		[Not Available]					[Not Available]			0	977	2674880219	0	0	1	0	0	-150078065	-1308932409	0.011169088	-0.214769396	-0.963127177
TCGA-EB-A4OZ	SKCM	41	FEMALE	WHITE	Stage IIIC	[Not Applicable]		[Not Available]	2012	[Not Available]	-15337	Alive	TUMOR FREE	620		[Not Available]					[Not Available]			0	620	1697467488	0	0	0	0	1	-1009391468	-1099717656	-0.324680126	-0.021015829	0.204194687
TCGA-EB-A4P0	SKCM	82	MALE	WHITE	Stage IIC	[Not Applicable]		[Not Available]	2012	[Not Available]	-30225	Dead	TUMOR FREE		326	[Not Available]					[Not Available]			1	326	0.892539357	0	0	1	0	0	-0.581475772	-0.445402325	0.158913208	-0.29508937	-0.406926868
TCGA-EB-A4XL	SKCM	56	FEMALE	WHITE	Stage IIC	[Not Applicable]		[Not Available]	2012	[Not Available]	-20486	Alive	TUMOR FREE	777		[Not Available]					[Not Available]			0	777	2127310062	0	1	1	0	1	0.058602941	0.389666706	0.042941298	-0.082369333	0.144949699
TCGA-EB-A51B	SKCM	53	MALE	WHITE	Stage IIC	[Not Applicable]		[Not Available]	2012	[Not Available]	-19645	Alive	TUMOR FREE	931		[Not Available]					[Not Available]			0	931	2548939083	1	1	1	1	0	0.115134585	0.146400965	0.059406785	0.005890753	-1036386322
TCGA-EB-A550	SKCM	75	FEMALE	WHITE	Stage IIC	[Not Applicable]		[Not Available]	2012	[Not Available]	-27556	Dead	TUMOR FREE		264	[Not Available]					[Not Available]			1	264	0.722792608	1	1	0	0	1	0.207362207	0.326503083	-0.109033585	-0.078275609	0.275537463
TCGA-EB-A551	SKCM	78	FEMALE	WHITE	Stage IIIC	[Not Applicable]		[Not Available]	2012	[Not Available]	-28671	Alive	TUMOR FREE	590		[Not Available]					[Not Available]			0	590	1615331964	1	1	1	0	1	0.350468975	0.800939342	0.022248794	-0.334994593	0.0427485
TCGA-EB-A553	SKCM	62	MALE	WHITE	Stage IIC	[Not Applicable]		[Not Available]	2012	[Not Available]	-22972	Alive	TUMOR FREE	226		[Not Available]					[Not Available]			0	226	0.618754278	0	0	0	0	0	-0.97932763	-1008718075	-0.709112183	-0.269048707	-0.168439703
TCGA-EB-A57M	SKCM	56	MALE	ASIAN	Stage IIIB	[Not Applicable]		[Not Available]	2012	[Not Available]	-20698	Dead	TUMOR FREE		472	[Not Available]					[Not Available]			1	472	1292265572	0	0	1	1	1	-0.467925079	-0.574720277	0.035554314	0.030066904	0.53844155
TCGA-EB-A5FP	SKCM	65	FEMALE	WHITE	Stage IV	[Not Applicable]		[Not Available]	2012	[Not Available]	-23833	Dead	WITH TUMOR		454	[Not Available]	Regional lymph node|Distant Metastasis	[Not Available]|Lung	[Not Applicable]|[Not Applicable]	24	[Not Available]			1	454	1242984257	0	0	0	1	0	0.039426488	-0.002101371	-0.217754342	0.080744075	-0.499548429
TCGA-EB-A5KH	SKCM	55	MALE	ASIAN	Stage III	[Not Applicable]		[Not Available]	2011	[Not Available]	-20424	Dead	TUMOR FREE		619	[Not Available]					[Not Available]			1	619	1694729637	0	0	0	0	0	-0.9564463	-0.910750087	-0.075739955	-0.255983968	-0.460595817
TCGA-EB-A5SE	SKCM	73	MALE	WHITE	Stage IIB	[Not Applicable]		[Not Available]	2012	[Not Available]	-26965	Dead	WITH TUMOR		401	[Not Available]	Distant Metastasis	Brain		367	[Not Available]			1	401	1097878166	0	0	1	0	0	-0.192100139	-0.113848181	0.246459073	-0.171886085	-0.120157661
TCGA-EB-A5SF	SKCM	78	FEMALE	WHITE	Stage IIC	[Not Applicable]		[Not Available]	2012	[Not Available]	-28772	Dead	TUMOR FREE		369	[Not Available]					[Not Available]			1	369	101026694	0	0	1	0	0	-1650231196	-1816936248	-0.004038997	-0.913250834	-0.221549501
TCGA-EB-A5SG	SKCM	57	FEMALE	WHITE	[Not Available]	[Not Applicable]		[Not Available]	2008	[Not Available]	-20978	Alive	TUMOR FREE	2076		[Not Available]	Locoregional Recurrence			1372	[Not Available]			0	2076	5683778234	1	1	1	1	0	0.415439226	0.327586257	0.472540218	0.476755449	-0.154915253
TCGA-EB-A5SH	SKCM	60	FEMALE	WHITE	Stage III	[Not Applicable]		[Not Available]	2009	[Not Available]	-21920	Alive	TUMOR FREE	1643		[Not Available]	Locoregional Recurrence			1065	[Not Available]			0	1643	4498288843	0	0	0	0	0	-0.706526594	-0.925308416	-0.068461348	-0.709799396	-0.215245168
TCGA-EB-A5UL	SKCM	71	MALE	WHITE	Stage III	[Not Applicable]		[Not Available]	2012	[Not Available]	-26058	Alive	TUMOR FREE	891		[Not Available]					[Not Available]			0	891	2439425051	1	0	1	1	0	0.26973282	-0.166285823	0.353531416	0.126343389	-0.381795049
TCGA-EB-A5UM	SKCM	48	FEMALE	WHITE	Stage IIC	[Not Applicable]		[Not Available]	2012	[Not Available]	-17867	Alive	TUMOR FREE	779		[Not Available]					[Not Available]			0	779	2132785763	0	0	1	0	0	-0.764164094	-0.567161906	0.161553397	-0.085909502	-0.015557036
TCGA-EB-A5UN	SKCM	49	MALE	WHITE	Stage IIC	[Not Applicable]		[Not Available]	2009	[Not Available]	-18226	Alive		1792		[Not Available]	Distant Metastasis	Brain		1689	[Not Available]			0	1792	4906228611	1	1	1	0	0	0.150319865	0.278911249	0.037335125	-0.375198856	-0.453517861
TCGA-EB-A5VU	SKCM	56	MALE	ASIAN	Stage IIIB	[Not Applicable]		[Not Available]	2012	[Not Available]	-20610	Dead	WITH TUMOR		321	[Not Available]	Locoregional Recurrence			217	[Not Available]			1	321	0.878850103	1	0	1	1	1	0.711677346	-0.013368211	0.00371236	0.633559376	0.487905643
TCGA-EB-A5VV	SKCM	74	FEMALE	WHITE	Stage IIIB	[Not Applicable]		[Not Available]	2012	[Not Available]	-27364	Alive	TUMOR FREE	214		[Not Available]					[Not Available]			0	214	0.585900068	1	1	1	0	1	0.227769023	0.270095795	0.085284919	-0.259487031	0.581233115
TCGA-EB-A6L9	SKCM	55	MALE	ASIAN	Stage IIIC	[Not Applicable]		[Not Available]	2012	[Not Available]	-20172	Alive	TUMOR FREE	1109		[Not Available]					[Not Available]			0	1109	3036276523	0	0	1	0	1	-0.413058627	-0.600566139	0.057611617	-0.026607517	0.39293486
TCGA-EB-A6QY	SKCM	71	MALE	WHITE	Stage IIC	[Not Applicable]		[Not Available]	2013	[Not Available]	-26216	Alive	TUMOR FREE	382		[Not Available]	Regional lymph node			36	[Not Available]			0	382	1045859001	1	0	1	1	0	0.258670396	-0.0098948	0.356773511	0.196932501	-0.48222071
TCGA-EB-A6QZ	SKCM	76	FEMALE	WHITE	Stage IIA	[Not Applicable]		[Not Available]	2013	[Not Available]	-28078	Dead	WITH TUMOR		352	[Not Available]	Regional lymph node|Distant Metastasis	[Not Available]|Brain	[Not Applicable]|[Not Applicable]	129	[Not Available]			1	352	0.963723477	0	0	1	1	1	-0.12662655	0.039540014	0.308665706	0.159786177	0.395739812
TCGA-EB-A6R0	SKCM	58	FEMALE	WHITE	Stage IIC	[Not Applicable]		[Not Available]	2012	[Not Available]	-21367	Dead	TUMOR FREE		608	[Not Available]					[Not Available]			1	608	1664613279	1	1	0	1	0	0.516996908	0.405946783	-0.446511067	0.245240715	-0.213127469
TCGA-EB-A82B	SKCM	58	FEMALE	ASIAN	Stage III	[Not Applicable]		[Not Available]	2013	[Not Available]	-21239	Alive	TUMOR FREE	390		[Not Available]					[Not Available]			0	390	1067761807	0	1	1	1	0	0.066809329	0.130872845	0.309839458	0.246776181	-0.161900085
TCGA-EB-A82C	SKCM	70	FEMALE	ASIAN	Stage IIC	[Not Applicable]		[Not Available]	2013	[Not Available]	-25850	Alive	TUMOR FREE	17		[Not Available]					[Not Available]			0	17	0.046543463	0	0	0	0	0	-0.49889592	-0.245162491	-0.277848185	-0.285782226	-0.795545841
TCGA-EB-A85I	SKCM	66	MALE	WHITE	Stage IIC	[Not Applicable]		[Not Available]	2013	[Not Available]	-24408	Alive	TUMOR FREE	362		[Not Available]					[Not Available]			0	362	0.991101985	0	0	1	1	0	-0.404666422	-0.399327774	0.451375766	0.000865826	-0.162448082
TCGA-EB-A85J	SKCM	66	FEMALE	WHITE	Stage IIB	[Not Applicable]		[Not Available]	2013	[Not Available]	-24263	Alive	TUMOR FREE	360		[Not Available]	Regional lymph node			138	[Not Available]			0	360	0.985626283	1	0	1	1	0	0.110173306	-0.114455454	0.039634938	0.084938992	-0.713595865
TCGA-EB-A97M	SKCM	66	MALE	WHITE	Stage IIC	[Not Applicable]		[Not Available]	2013	[Not Available]	-24228	Alive	TUMOR FREE	414		[Not Available]					[Not Available]			0	414	1133470226	0	0	1	1	0	-0.305129984	-0.625790754	0.324825796	0.177921324	-0.707221052
TCGA-EE-A17X	SKCM	54	MALE	WHITE	Stage IA	[Not Applicable]		[Not Available]	2006	[Not Available]	-20021	Dead	WITH TUMOR		907	[Not Available]	Locoregional Recurrence			531	[Not Available]			1	907	2483230664	0	0	1	1	0	-0.559309215	-0.28317975	0.101781421	0.123250619	-0.719385727
TCGA-EE-A17Y	SKCM	69	MALE	ASIAN	Stage IIIB	[Not Applicable]		[Not Available]	2007	[Not Available]	-25281	Dead	WITH TUMOR		828	[Not Available]	Regional lymph node			317	[Not Available]			1	828	2266940452	0	0	1	0	1	-0.106006543	-0.207222507	0.021953504	-0.022977267	0.563849749
TCGA-EE-A17Z	SKCM	57	MALE	WHITE	Stage IIB	[Not Applicable]		[Not Available]	2008	[Not Available]	-20970	Dead	WITH TUMOR		263	[Not Available]	Regional lymph node			138	[Not Available]			1	263	0.720054757	0	0	1	0	0	-0.884552358	-0.563801259	0.11223126	-0.062348074	-0.194321782
TCGA-EE-A180	SKCM	69	MALE	WHITE	Stage III	[Not Applicable]		[Not Available]	2001	[Not Available]	-25523	Dead	WITH TUMOR		2889	[Not Available]	New primary melanoma			850	[Not Available]			1	2889	7909650924	0	0	0	0	0	-0.325683314	-0.205328524	-0.33306928	-0.208307639	-0.169383867
TCGA-EE-A181	SKCM	82	FEMALE	WHITE	Stage II	[Not Applicable]		[Not Available]	2005	[Not Available]	-30003	Dead	TUMOR FREE		1026	[Not Available]	Locoregional Recurrence			788	[Not Available]			1	1026	2809034908	1	1	0	1	0	0.30666599	0.421158997	-0.144416207	0.09553704	-0.105567254
TCGA-EE-A182	SKCM	84	FEMALE	WHITE	Stage IIIC	[Not Applicable]		[Not Available]	2008	[Not Available]	-30718	Dead	WITH TUMOR		447	[Not Available]	Locoregional Recurrence			270	[Not Available]			1	447	1223819302	0	0	0	0	0	-1476579556	-1675887685	-0.279075483	-0.439645847	-0.20543262
TCGA-EE-A183	SKCM	48	MALE	WHITE	Stage 0	[Not Applicable]		[Not Available]	2007	[Not Available]	-17788	Dead	WITH TUMOR		818	[Not Available]	Locoregional Recurrence			450	[Not Available]						0	0	1	0	1	-0.419655372	-0.680888656	0.069604559	-0.044274346	0.384815391
TCGA-EE-A184	SKCM	72	MALE	WHITE	Stage IB	[Not Applicable]		[Not Available]	2003	[Not Available]	-26447	Dead			2073	[Not Available]	Distant Metastasis	Other, Specify	Right lower arm	1309	[Not Available]			1	2073	5675564682	0	0	0	0	0	0.012682044	-0.262376748	-0.18210092	-0.06308868	-0.246039659
TCGA-EE-A185	SKCM	55	FEMALE	WHITE	Stage IIIC	[Not Applicable]		[Not Available]	2008	[Not Available]	-20235	Dead	WITH TUMOR		151	[Not Available]	Regional lymph node			85	[Not Available]			1	151	0.413415469	0	0	0	1	0	-0.156661072	-0.310436574	-0.050951031	0.132624952	-0.659574788
TCGA-EE-A20B	SKCM	66	FEMALE	WHITE	Stage II	[Not Applicable]		[Not Available]	2002	[Not Available]	-24445	Alive	TUMOR FREE	4070		[Not Available]					[Not Available]			0	4070	111430527	1	1	0	0	1	0.431426349	0.165183228	-0.133772582	-0.143380317	0.292594329
TCGA-EE-A20C	SKCM	59	MALE	WHITE	Stage 0	[Not Applicable]		[Not Available]	1997	[Not Available]	-21660	Dead	WITH TUMOR		4601	[Not Available]	New primary melanoma			142	[Not Available]						1	1	0	1	0	0.244355707	0.366826459	-0.202412579	0.182746968	-0.383567551
TCGA-EE-A20F	SKCM	53	MALE	WHITE	Stage I	[Not Applicable]		[Not Available]	2002	[Not Available]	-19372	Alive	TUMOR FREE	2785		[Not Available]					[Not Available]			0	2785	7624914442	1	1	1	1	1	0.370114874	0.187261504	0.035655216	0.351856952	0.068979362
TCGA-EE-A20H	SKCM	56	MALE	WHITE	Stage I	[Not Applicable]		[Not Available]	1995	[Not Available]	-20476	Dead	WITH TUMOR		5118	[Not Available]	Regional lymph node			4667	[Not Available]			1	5118	1401232033	1	1	1	1	1	0.282853213	0.371013863	0.278470168	0.370215128	0.105644671
TCGA-EE-A20I	SKCM	79	MALE	WHITE	Stage IV	[Not Applicable]		[Not Available]	2008	[Not Available]	-28883	Dead	WITH TUMOR		412	[Not Available]	Distant Metastasis	Brain		53	[Not Available]			1	412	1127994524	0	1	0	0	0	0.015104283	0.233006278	-0.374279214	-0.648401951	-0.136157691
TCGA-EE-A29A	SKCM	68	MALE	WHITE	Stage IIIA	[Not Applicable]		[Not Available]	2003	[Not Available]	-25095	Dead	WITH TUMOR		1927	[Not Available]	Locoregional Recurrence			867	[Not Available]			1	1927	5275838467	0	0	0	0	1	-0.101761613	-0.093491548	-0.16350495	-0.115322772	0.478734665
TCGA-EE-A29B	SKCM	67	MALE	WHITE	Stage IIB	[Not Applicable]		[Not Available]	2004	[Not Available]	-24618	Dead	WITH TUMOR		2588	[Not Available]	New primary melanoma			490	[Not Available]			1	2588	7085557837	0	0	1	1	0	-0.601777613	-0.490968573	0.053616546	0.178849821	-0.75566437
TCGA-EE-A29C	SKCM	20	MALE	WHITE	Stage IB	[Not Applicable]		[Not Available]	2007	[Not Available]	-7510	Dead	WITH TUMOR		2402	[Not Available]	Regional lymph node			204	[Not Available]			1	2402	6576317591	0	0	0	1	1	-0.185955836	-0.515520583	-0.180448001	0.438531623	0.415158806
TCGA-EE-A29D	SKCM	87	MALE	WHITE	Stage IIIC	[Not Applicable]		[Not Available]	2008	[Not Available]	-31790	Dead			425	[Not Available]					[Not Available]			1	425	1163586585	1	1	0	0	0	0.089295242	0.195609405	-0.358516409	-0.361377734	-0.013434662
TCGA-EE-A29E	SKCM	54	MALE	WHITE	Stage IIIB	[Not Applicable]		[Not Available]	2008	[Not Available]	-19961	Alive	TUMOR FREE	1940		[Not Available]					[Not Available]			0	1940	5311430527	0	0	0	0	0	-0.430950813	-0.4226639	-0.230666602	-0.208986602	-1014779884
TCGA-EE-A29G	SKCM	53	MALE	WHITE	Stage IIIA	[Not Applicable]		[Not Available]	2003	[Not Available]	-19664	Dead	WITH TUMOR		2192	[Not Available]	Locoregional Recurrence			726	[Not Available]			1	2192	6001368925	1	1	1	1	1	0.28239064	0.18752644	0.042055474	0.11533237	0.365148943
TCGA-EE-A29H	SKCM	59	FEMALE	WHITE	Stage IA	[Not Applicable]		[Not Available]	2008	[Not Available]	-21552	Alive	TUMOR FREE	1966		[Not Available]	Distant Metastasis|Locoregional Recurrence	Other, Specify|[Not Available]	Perihilar lymph nodes|[Not Applicable]	1231	[Not Available]			0	1966	5382614648	1	1	1	1	0	0.198197487	0.132266636	0.191510566	0.165562513	-0.077901228
TCGA-EE-A29L	SKCM	78	MALE	WHITE	Stage IIIC	[Not Applicable]		[Not Available]	2009	[Not Available]	-28824	Dead			79	[Not Available]	Distant Metastasis	Brain		55	[Not Available]			1	79	0.216290212	0	0	0	0	0	-0.120397305	-0.039122605	-0.084758897	-0.111440434	-110193714
TCGA-EE-A29M	SKCM	33	FEMALE	WHITE	Stage IB	[Not Applicable]		[Not Available]	2007	[Not Available]	-12350	Alive	TUMOR FREE	1729		[Not Available]					[Not Available]			0	1729	4733744011	1	1	1	0	0	0.122606088	0.436316533	0.335863817	-0.02110351	-0.257120338
TCGA-EE-A29N	SKCM	78	MALE	WHITE	I/II NOS	[Not Applicable]		[Not Available]	2009	[Not Available]	-28805	Dead	WITH TUMOR		566	[Not Available]	New primary melanoma			478	[Not Available]			1	566	1549623546	1	1	1	1	1	0.310643424	0.466639153	0.170675772	0.088289478	0.300530798
TCGA-EE-A29P	SKCM	73	FEMALE	WHITE	Stage IIC	[Not Applicable]		[Not Available]	2006	[Not Available]	-26899	Alive	WITH TUMOR	1716		[Not Available]	Distant Metastasis	Lung		1668	[Not Available]			0	1716	4698151951	1	1	0	0	1	0.355720421	0.376956876	-0.026838316	-0.158420439	0.242755875
TCGA-EE-A29Q	SKCM	70	FEMALE	WHITE	Stage IIB	[Not Applicable]		[Not Available]	2007	[Not Available]	-25847	Dead	WITH TUMOR		2030	[Not Available]	Regional lymph node|Distant Metastasis|Distant Metastasis|Distant Metastasis|Distant Metastasis|Locoregional Recurrence|Distant Metastasis	[Not Available]|Other, Specify|Other, Specify|Lung|Bone|[Not Available]|Brain	[Not Applicable]|mediastinal lymph nodes|adrenal|[Not Applicable]|[Not Applicable]|[Not Applicable]|[Not Applicable]	1256	[Not Available]			1	2030	5557837098	1	1	1	1	0	0.343202183	0.747739624	0.103441497	-0.012698602	-0.40036234
TCGA-EE-A29R	SKCM	48	FEMALE	WHITE	Stage IIIC	[Not Applicable]		[Not Available]	2010	[Not Available]	-17857	Alive	WITH TUMOR	440		[Not Available]	Distant Metastasis	Lung		426	[Not Available]			0	440	1204654346	1	0	0	1	1	0.141993765	-0.344648054	-0.233387143	0.137411475	0.310391312
TCGA-EE-A29S	SKCM	79	MALE	WHITE	Stage IIA	[Not Applicable]		[Not Available]	2006	[Not Available]	-29087	Dead	WITH TUMOR		1864	[Not Available]	Locoregional Recurrence			1418	[Not Available]			1	1864	5103353867	0	1	1	0	0	-0.016285271	0.180269146	0.205778178	-0.199323018	-0.212495889
TCGA-EE-A29T	SKCM	51	FEMALE	WHITE	[Not Available]	[Not Applicable]		[Not Available]	1982	[Not Available]	-18779	Alive	TUMOR FREE	11252		[Not Available]	Regional lymph node			7483	[Not Available]			0	11252	3080629706	1	1	1	0	1	0.47137403	0.414189229	0.052590972	-0.147712623	0.231974863
TCGA-EE-A29V	SKCM	85	MALE	WHITE	Stage IIIC	[Not Applicable]		[Not Available]	2008	[Not Available]	-31092	Dead	WITH TUMOR		787	[Not Available]	Locoregional Recurrence			96	[Not Available]			1	787	2154688569	0	0	1	1	0	-0.644771154	-0.943825987	0.082255648	0.100982863	-0.584161605
TCGA-EE-A29W	SKCM	42	MALE	WHITE	Stage 0	[Not Applicable]		[Not Available]	1997	[Not Available]	-15396	Alive	TUMOR FREE	5932		[Not Available]	New primary melanoma			4408	[Not Available]						0	0	0	1	1	-0.342090529	0.020946144	-0.478383921	0.182554494	0.390937931
TCGA-EE-A29X	SKCM	58	FEMALE	WHITE	Stage IB	[Not Applicable]		[Not Available]	2009	[Not Available]	-21363	Dead	WITH TUMOR		545	[Not Available]	Regional lymph node			391	[Not Available]			1	545	1492128679	1	0	1	1	1	0.197557729	-0.527812704	0.21117816	0.415006648	0.11959201
TCGA-EE-A2A0	SKCM	77	FEMALE	WHITE	Stage IIA	[Not Applicable]		[Not Available]	2006	[Not Available]	-28319	Dead	WITH TUMOR		1424	[Not Available]	Distant Metastasis	Other, Specify	Left Inner Canthus	1247	[Not Available]			1	1424	3898699521	1	1	0	1	1	0.638219917	1012892229	-0.285058552	0.013225726	0.99747045
TCGA-EE-A2A1	SKCM	46	MALE	WHITE	Stage IB	[Not Applicable]		[Not Available]	2004	[Not Available]	-17109	Alive	TUMOR FREE	3527		[Not Available]	Regional lymph node			3488	[Not Available]			0	3527	9656399726	1	1	1	1	1	0.45834273	0.156449481	0.001881656	0.157737423	0.699704703
TCGA-EE-A2A2	SKCM	71	MALE	WHITE	Stage IIIC	[Not Applicable]		[Not Available]	2009	[Not Available]	-26048	Alive	TUMOR FREE	1814		[Not Available]					[Not Available]			0	1814	4966461328	1	1	1	1	0	0.156898012	0.409694433	0.043607168	0.287259262	-0.274374789
TCGA-EE-A2A5	SKCM	43	MALE	WHITE	Stage IB	[Not Applicable]		[Not Available]	2007	[Not Available]	-16041	Dead	WITH TUMOR		1195	[Not Available]	Regional lymph node			1028	[Not Available]			1	1195	3271731691	1	0	1	1	1	0.147469933	0.058803406	0.283379108	0.361137809	0.064502641
TCGA-EE-A2A6	SKCM	43	MALE	WHITE	Stage IA	[Not Applicable]		[Not Available]	2006	[Not Available]	-15953	Alive	TUMOR FREE	2620		[Not Available]	New primary melanoma			1505	[Not Available]			0	2620	7173169062	1	1	1	0	0	0.235641972	0.116407438	0.166747268	-0.107103461	-0.09594873
TCGA-EE-A2GB	SKCM	51	MALE	WHITE	Stage IIIB	[Not Applicable]		[Not Available]	2007	[Not Available]	-18876	Alive	TUMOR FREE	1803		[Not Available]					[Not Available]			0	1803	4936344969	1	1	1	0	0	0.401221234	0.365525957	0.393366304	-0.140039094	-0.311722175
TCGA-EE-A2GC	SKCM	82	MALE	WHITE	Stage IIB	[Not Applicable]		[Not Available]	2008	[Not Available]	-30084	Alive	TUMOR FREE	2051		[Not Available]					[Not Available]			0	2051	5615331964	1	1	0	0	0	0.749787292	0.696495011	-0.446367993	-0.179856011	-0.207875133
TCGA-EE-A2GD	SKCM	58	FEMALE	WHITE	Stage IIB	[Not Applicable]		[Not Available]	1984	[Not Available]	-21526	Dead	WITH TUMOR		10346	[Not Available]	Locoregional Recurrence			3689	[Not Available]			1	10346	2832580424	1	1	0	0	1	0.374703656	0.60963656	-0.389660103	-0.091864996	0.95754407
TCGA-EE-A2GE	SKCM	44	MALE	WHITE	Stage I	[Not Applicable]		[Not Available]	1999	[Not Available]	-16353	Alive	TUMOR FREE	5286		[Not Available]	[Not Available]|[Not Available]	[Not Available]|[Not Available]	[Not Applicable]|[Not Applicable]	5276	[Not Available]			0	5286	1447227926	1	1	0	1	1	0.432876123	0.132254364	-0.159946336	0.050476689	1171742373
TCGA-EE-A2GH	SKCM	34	MALE	WHITE	Stage I	[Not Applicable]		[Not Available]	1996	[Not Available]	-12727	Alive	TUMOR FREE	6699		[Not Available]					[Not Available]			0	6699	1834086242	1	1	1	1	1	0.102565309	0.236244336	0.002272503	0.165808612	0.095999339
TCGA-EE-A2GI	SKCM	39	MALE	WHITE	Stage IA	[Not Applicable]		[Not Available]	2008	[Not Available]	-14498	Alive	TUMOR FREE	1482		[Not Available]					[Not Available]			0	1482	4057494867	1	0	1	1	0	0.33108191	-0.098149264	0.26535432	0.287491965	-0.14945173
TCGA-EE-A2GJ	SKCM	83	MALE	WHITE	Stage IA	[Not Applicable]		[Not Available]	2004	[Not Available]	-30602	Dead	WITH TUMOR		3266	[Not Available]	New primary melanoma			733	[Not Available]			1	3266	8941820671	1	1	0	0	1	0.25419457	0.192264857	-0.200258985	-0.164319382	0.169563521
TCGA-EE-A2GK	SKCM	46	FEMALE	WHITE	Stage I	[Not Applicable]		[Not Available]	2007	[Not Available]	-16879	Alive	TUMOR FREE	1665		[Not Available]				1498	[Not Available]			0	1665	4558521561	1	1	0	1	1	0.412778566	0.27758886	-0.098953994	0.304010115	0.565400653
TCGA-EE-A2GL	SKCM	40	FEMALE	WHITE	Stage IIA	[Not Applicable]		[Not Available]	2006	[Not Available]	-14701	Alive	WITH TUMOR	2423		[Not Available]	Distant Metastasis|Distant Metastasis|Distant Metastasis|Distant Metastasis|Distant Metastasis|Distant Metastasis|Distant Metastasis|Distant Metastasis|Distant Metastasis|Distant Metastasis	Lung|Other, Specify|Bone|Other, Specify|Other, Specify|Other, Specify|Other, Specify|Other, Specify|Other, Specify|Other, Specify	[Not Applicable]|right anterior chest - skin and soft tissue|[Not Applicable]|LN left neck|left head - skin and soft tissue|spleen|left anterior chest - skin and soft tissue|LN right neck|right head - skin and soft tissue|LN left pelvic	2329	[Not Available]			0	2423	6633812457	1	1	1	1	1	0.244583571	0.308270887	0.115206385	0.270486032	0.373205683
TCGA-EE-A2GM	SKCM	70	FEMALE	WHITE	Stage IIC	[Not Applicable]		[Not Available]	2004	[Not Available]	-25711	Alive	TUMOR FREE	2296		[Not Available]	Locoregional Recurrence			1218	[Not Available]			0	2296	6286105407	1	1	1	1	0	0.425165212	0.470951756	0.170645895	0.23536881	-0.271646424
TCGA-EE-A2GN	SKCM	67	MALE	WHITE	Stage IIA	[Not Applicable]		[Not Available]	2003	[Not Available]	-24683	Dead	WITH TUMOR		3106	[Not Available]	Distant Metastasis	Other, Specify	adrenal gland	2422	[Not Available]			1	3106	8503764545	0	0	1	1	1	-0.061334374	-0.126448065	0.075040799	0.170356053	0.482757088
TCGA-EE-A2GO	SKCM	66	FEMALE	WHITE	Stage II	[Not Applicable]		[Not Available]	2002	[Not Available]	-24159	Alive	TUMOR FREE	3857		[Not Available]	Regional lymph node			2216	[Not Available]			0	3857	1055989049	0	0	0	0	1	-0.184013023	-0.123486882	-0.121581006	-0.132822241	0.501743733
TCGA-EE-A2GP	SKCM	80	MALE	WHITE	Stage IIIB	[Not Applicable]		[Not Available]	2009	[Not Available]	-29501	Dead	WITH TUMOR		423	[Not Available]	Distant Metastasis	Lung		251	[Not Available]			1	423	1158110883	1	1	0	1	1	0.465772672	0.312613687	-0.185678932	0.132385809	0.553504557
TCGA-EE-A2GR	SKCM	78	MALE	WHITE	Stage II	[Not Applicable]		[Not Available]	2009	[Not Available]	-28510	Dead	WITH TUMOR		1301	[Not Available]					[Not Available]			1	1301	3561943874	0	0	0	0	0	-0.164032188	-0.098341717	-0.411222328	-0.566482644	-0.898236502
TCGA-EE-A2GS	SKCM	28	FEMALE	WHITE	Stage IB	[Not Applicable]		[Not Available]	2006	[Not Available]	-10421	Dead	WITH TUMOR		2470	[Not Available]	Distant Metastasis	Other, Specify	right buttock	1565	[Not Available]			1	2470	6762491444	0	1	1	1	1	0.079368744	0.12216401	0.1191584	0.293478255	0.278348383
TCGA-EE-A2GT	SKCM	77	MALE	WHITE	Stage IIA	[Not Applicable]		[Not Available]	2009	[Not Available]	-28364	Alive	WITH TUMOR	1365		[Not Available]	Locoregional Recurrence			281	[Not Available]			0	1365	3737166324	0	0	0	1	1	-0.042867315	-0.466128283	-0.31927349	0.21846908	0.183897854
TCGA-EE-A2GU	SKCM	65	FEMALE	WHITE	Stage IA	[Not Applicable]		[Not Available]	2005	[Not Available]	-23784	Alive	TUMOR FREE	2884		[Not Available]					[Not Available]			0	2884	789596167	1	1	0	0	0	0.685955269	0.868791323	-0.117813665	-0.386599318	-0.767447045
TCGA-EE-A2M5	SKCM	49	MALE	WHITE	Stage I	[Not Applicable]		[Not Available]	1999	[Not Available]	-17950	Dead	WITH TUMOR		659	[Not Available]	Locoregional Recurrence			537	[Not Available]			1	659	1804243669	0	1	0	1	1	-0.03786416	0.196382531	-0.302917806	0.208673306	0.254996796
TCGA-EE-A2M6	SKCM	61	MALE	WHITE	Stage I	[Not Applicable]		[Not Available]	1997	[Not Available]	-22564	Alive	TUMOR FREE	3932		[Not Available]					[Not Available]			0	3932	107652293	0	0	1	1	1	0.044903104	-0.000313803	0.370493809	0.702246438	0.239947061
TCGA-EE-A2M7	SKCM	66	MALE	WHITE	Stage II	[Not Applicable]		[Not Available]	1999	[Not Available]	-24371	Dead	WITH TUMOR		877	[Not Available]	Distant Metastasis	Other, Specify	mediastinal lymph nodes	799	[Not Available]			1	877	240109514	1	1	0	0	1	0.5107683	0.170672232	-0.208454887	-0.183791868	0.334392667
TCGA-EE-A2M8	SKCM	54	FEMALE	WHITE	Stage III	[Not Applicable]		[Not Available]	2000	[Not Available]	-19808	Dead	WITH TUMOR		601	[Not Available]	Distant Metastasis	Brain		498	[Not Available]			1	601	1645448323	1	1	0	1	1	0.697419578	0.590079525	-0.030830707	0.036046714	0.020472214
TCGA-EE-A2MC	SKCM	73	MALE	WHITE	Stage I	[Not Applicable]		[Not Available]	2000	[Not Available]	-26872	Dead	TUMOR FREE		1871	[Not Available]	Distant Metastasis	Other, Specify	right neck lymph nodes	896	[Not Available]			1	1871	5122518823	1	1	0	1	1	0.522121036	0.501855143	-0.325965204	0.18249134	0.689666089
TCGA-EE-A2MD	SKCM	52	MALE	WHITE	Stage II	[Not Applicable]		[Not Available]	1998	[Not Available]	-19333	Dead	WITH TUMOR		1438	[Not Available]	Regional lymph node			1344	[Not Available]			1	1438	3937029432	1	1	0	1	0	0.45198547	0.402686211	-0.217966383	0.33189541	-0.344339744
TCGA-EE-A2ME	SKCM	51	MALE	WHITE	Stage I	[Not Applicable]		[Not Available]	1995	[Not Available]	-18841	Dead	WITH TUMOR		3141	[Not Available]	Distant Metastasis	Other, Specify	retroperitoneal nodule	2703	[Not Available]			1	3141	8599589322	1	1	0	0	1	0.597972686	0.757091047	-0.169313851	-0.107827963	0.763390642
TCGA-EE-A2MF	SKCM	39	FEMALE	WHITE	Stage I	[Not Applicable]		[Not Available]	1979	[Not Available]	-14312	Dead	WITH TUMOR		8174	[Not Available]	New primary melanoma			8071	[Not Available]			1	8174	2237919233	1	1	1	0	0	0.199839134	0.649516	0.172344203	-0.171445356	-0.407060502
TCGA-EE-A2MG	SKCM	23	MALE	WHITE	Stage I	[Not Applicable]		[Not Available]	1997	[Not Available]	-8405	Dead	WITH TUMOR		3139	[Not Available]	Distant Metastasis	Lung		2585	[Not Available]			1	3139	8594113621	1	1	0	1	1	0.233603468	0.325324236	-0.232525451	0.079586805	0.925328112
TCGA-EE-A2MH	SKCM	66	MALE	WHITE	Stage III	[Not Applicable]		[Not Available]	2001	[Not Available]	-24125	Dead	WITH TUMOR		516	[Not Available]	Distant Metastasis	Bone		440	[Not Available]			1	516	1412731006	1	1	1	1	1	0.227928319	0.153013561	0.15450379	0.24519256	0.571819817
TCGA-EE-A2MI	SKCM	43	MALE	WHITE	Stage IIB	[Not Applicable]		[Not Available]	1986	[Not Available]	-15880	Dead	WITH TUMOR		6225	[Not Available]	New primary melanoma			2673	[Not Available]			1	6225	1704312115	1	1	0	0	1	0.806504878	0.586189125	-0.219453176	-0.147294611	0.723961799
TCGA-EE-A2MJ	SKCM	60	MALE	WHITE	Stage III	[Not Applicable]		[Not Available]	1999	[Not Available]	-22050	Dead	TUMOR FREE		2927	[Not Available]	Regional lymph node			396	[Not Available]			1	2927	8013689254	1	0	1	1	1	0.156840552	0.069390149	0.092145073	0.333956823	0.23899717
TCGA-EE-A2MK	SKCM	18	FEMALE	WHITE	Stage III	[Not Applicable]		[Not Available]	1999	[Not Available]	-6831	Alive	TUMOR FREE	5487		[Not Available]					[Not Available]			0	5487	1502258727	1	1	0	0	1	0.265374268	0.267492914	-0.184203898	-0.367596868	0.095126916
TCGA-EE-A2ML	SKCM	35	MALE	WHITE	Stage II	[Not Applicable]		[Not Available]	1994	[Not Available]	-13140	Dead	WITH TUMOR		6590	[Not Available]	Distant Metastasis	Bone		4983	[Not Available]			1	6590	1804243669	1	1	0	0	1	0.17386189	0.372613907	-0.210214781	-0.156500679	0.313771398
TCGA-EE-A2MM	SKCM	63	FEMALE	WHITE	Stage I	[Not Applicable]		[Not Available]	1993	[Not Available]	-23132	Dead	WITH TUMOR		5107	[Not Available]	New primary melanoma			1357	[Not Available]			1	5107	1398220397	1	1	0	0	0	0.132307128	0.296777177	-0.426446928	-0.098393188	-0.264587576
TCGA-EE-A2MN	SKCM	58	MALE	WHITE	Stage I	[Not Applicable]		[Not Available]	2000	[Not Available]	-21202	Dead	WITH TUMOR		1446	[Not Available]	Distant Metastasis	Brain		969	[Not Available]			1	1446	3958932238	0	1	1	1	0	0.008935462	0.217566584	0.032140476	0.032377399	-0.230728936
TCGA-EE-A2MP	SKCM	34	FEMALE	WHITE	Stage I	[Not Applicable]		[Not Available]	1991	[Not Available]	-12474	Alive	WITH TUMOR	7563		[Not Available]	Locoregional Recurrence			365	[Not Available]			0	7563	207063655	1	1	1	1	1	0.558239947	0.141500044	0.454885927	0.113771176	0.155208298
TCGA-EE-A2MQ	SKCM	70	FEMALE	WHITE	Stage IIIA	[Not Applicable]		[Not Available]	2006	[Not Available]	-25926	Dead	WITH TUMOR		1315	[Not Available]	Regional lymph node			986	[Not Available]			1	1315	3600273785	1	1	1	1	1	0.456832763	0.269581722	0.02416451	0.183739599	0.239289452
TCGA-EE-A2MR	SKCM	61	MALE	WHITE	Stage I	[Not Applicable]		[Not Available]	2002	[Not Available]	-22535	Alive	TUMOR FREE	4088		[Not Available]				3136	[Not Available]			0	4088	1119233402	1	1	0	0	1	0.402571639	0.481198259	-0.285557251	-0.016594585	0.591681931
TCGA-EE-A2MS	SKCM	72	MALE	WHITE	Stage II	[Not Applicable]		[Not Available]	1999	[Not Available]	-26466	Alive	TUMOR FREE	4942		[Not Available]	New primary melanoma			1883	[Not Available]			0	4942	1353045859	0	0	0	0	1	-0.346766151	-0.318554125	-0.135385747	-0.438108332	0.163257177
TCGA-EE-A2MT	SKCM	45	MALE	WHITE	Stage IB	[Not Applicable]		[Not Available]	2007	[Not Available]	-16768	Alive	TUMOR FREE	2166		[Not Available]					[Not Available]			0	2166	5930184805	1	1	0	0	0	0.156828176	0.132927801	-0.270481911	-0.084640318	-0.220416125
TCGA-EE-A2MU	SKCM	71	MALE	WHITE	Stage IA	[Not Applicable]		[Not Available]	2005	[Not Available]	-26237	Alive	TUMOR FREE	1620		[Not Available]					[Not Available]			0	1620	4435318275	1	1	1	0	0	0.293898656	0.158873589	0.079663043	-0.216208063	-0.264145796
TCGA-EE-A3AA	SKCM	47	MALE	WHITE	Stage III	[Not Applicable]		[Not Available]	2001	[Not Available]	-17196	Alive	TUMOR FREE	3781		[Not Available]					[Not Available]			0	3781	1035181383	1	1	1	1	1	0.485755021	0.382647661	0.143731978	0.253238044	0.177922859
TCGA-EE-A3AB	SKCM	30	MALE	WHITE	Stage III	[Not Applicable]		[Not Available]	2001	[Not Available]	-11054	Alive	TUMOR FREE	3733		[Not Available]					[Not Available]			0	3733	1022039699	1	1	0	0	1	0.129767176	0.243327383	-0.042541023	-0.025191414	1172790834
TCGA-EE-A3AC	SKCM	47	MALE	WHITE	Stage III	[Not Applicable]		[Not Available]	2009	[Not Available]	-17319	Alive	TUMOR FREE	1948		[Not Available]					[Not Available]			0	1948	5333333333	1	1	0	1	0	0.358383179	0.180593253	-0.195422536	0.257017472	-0.335168027
TCGA-EE-A3AD	SKCM	50	MALE	WHITE	Stage III	[Not Applicable]		[Not Available]	2009	[Not Available]	-18491	Dead	WITH TUMOR		875	[Not Available]	Distant Metastasis|Distant Metastasis|Distant Metastasis|Distant Metastasis|Distant Metastasis|Distant Metastasis	Other, Specify|Lung|Other, Specify|Other, Specify|Brain|Liver	spinal cord|[Not Applicable]|right anterior abdomen - skin and soft tissue|right anterior chest - skin and soft tissue|[Not Applicable]|[Not Applicable]	554	[Not Available]			1	875	2395619439	1	0	1	0	0	0.142098332	0.014477809	-0.001479577	-0.422938524	-0.205354189
TCGA-EE-A3AE	SKCM	52	FEMALE	WHITE	Stage IA	[Not Applicable]		[Not Available]	2009	[Not Available]	-19216	Alive	TUMOR FREE	1658		[Not Available]					[Not Available]			0	1658	4539356605	1	1	1	0	0	0.794750739	0.352114975	0.022899181	-0.155550265	-0.274780754
TCGA-EE-A3AF	SKCM	48	FEMALE	WHITE	Stage IIIC	[Not Applicable]		[Not Available]	2009	[Not Available]	-17731	Dead	WITH TUMOR		420	[Not Available]	Locoregional Recurrence			201	[Not Available]			1	420	1149897331	0	0	1	1	0	0.052330836	-0.258412397	0.25042792	0.304727116	-0.609809108
TCGA-EE-A3AG	SKCM	25	MALE	WHITE	Stage III	[Not Applicable]		[Not Available]	2009	[Not Available]	-9161	Dead	WITH TUMOR		1265	[Not Available]	Regional lymph node			229	[Not Available]			1	1265	3463381246	1	0	1	1	0	0.410577533	-0.177984049	0.227603192	0.1434162	-0.049392362
TCGA-EE-A3AH	SKCM	30	MALE	WHITE	Stage II	[Not Applicable]		[Not Available]	1998	[Not Available]	-10988	Dead	WITH TUMOR		4222	[Not Available]	Locoregional Recurrence			1981	[Not Available]			1	4222	1155920602	0	0	1	0	1	-0.456459155	-0.078033916	0.18954139	-0.051320554	0.507335104
TCGA-EE-A3J3	SKCM	42	MALE	WHITE	Stage IB	[Not Applicable]		[Not Available]	1986	[Not Available]	-15446	Dead	WITH TUMOR		5237	[Not Available]	Regional lymph node			4523	[Not Available]			1	5237	1433812457	1	1	0	1	1	0.306177727	0.108277109	-0.122278066	0.590515545	0.361241018
TCGA-EE-A3J4	SKCM	72	MALE	WHITE	Stage II	[Not Applicable]		[Not Available]	1991	[Not Available]	-26540	Dead	WITH TUMOR		3869	[Not Available]	Locoregional Recurrence			1429	[Not Available]			1	3869	105927447	0	0	1	1	0	-0.286418905	-0.074906253	0.114307157	0.093155508	-0.627611906
TCGA-EE-A3J5	SKCM	71	MALE	WHITE	Stage III	[Not Applicable]		[Not Available]	2000	[Not Available]	-26226	Dead	WITH TUMOR		1124	[Not Available]	Locoregional Recurrence			467	[Not Available]			1	1124	3077344285	1	1	0	0	0	0.087402768	0.210263662	-0.067005423	-0.044486362	-0.029541386
TCGA-EE-A3J7	SKCM	43	MALE	WHITE	Stage I	[Not Applicable]		[Not Available]	1998	[Not Available]	-15896	Alive	TUMOR FREE	1949		[Not Available]	Regional lymph node			1270	[Not Available]			0	1949	5336071184	1	1	1	0	1	0.468611099	0.133800044	0.252947077	-0.087155008	0.312570731
TCGA-EE-A3J8	SKCM	59	MALE	WHITE	Stage IIIA	[Not Applicable]		[Not Available]	2006	[Not Available]	-21688	Dead	TUMOR FREE		1044	[Not Available]				1035	[Not Available]			1	1044	2858316222	1	1	0	1	0	0.746326652	0.582034667	-0.075056317	0.102983348	-0.303576077
TCGA-EE-A3JA	SKCM	44	MALE	WHITE	Stage IB	[Not Applicable]		[Not Available]	2006	[Not Available]	-16430	Dead	WITH TUMOR		1618	[Not Available]	Regional lymph node			539	[Not Available]			1	1618	4429842574	1	1	0	0	0	0.401724852	0.999130793	-0.472529372	-0.531227918	-0.284113298
TCGA-EE-A3JB	SKCM	60	FEMALE	WHITE	Stage III	[Not Applicable]		[Not Available]	1992	[Not Available]	-22150	Alive	WITH TUMOR	6138		[Not Available]	Locoregional Recurrence			1434	[Not Available]			0	6138	1680492813	1	1	0	1	1	0.337614638	0.225036964	-0.015111272	0.433990384	0.715605514
TCGA-EE-A3JD	SKCM	70	MALE	WHITE	Stage III	[Not Applicable]		[Not Available]	2009	[Not Available]	-25930	Dead	WITH TUMOR		832	[Not Available]	Distant Metastasis	Lung		364	[Not Available]			1	832	2277891855	1	1	0	1	1	0.768406413	0.615602255	-0.209501446	0.064906785	0.488796352
TCGA-EE-A3JE	SKCM	75	MALE	WHITE	Stage IIIB	[Not Applicable]		[Not Available]	2009	[Not Available]	-27463	Alive	TUMOR FREE	1562		[Not Available]	Regional lymph node			194	[Not Available]			0	1562	427652293	1	1	0	0	1	0.548258748	0.553900715	-0.194593421	-0.189817352	0.671239479
TCGA-EE-A3JH	SKCM	54	MALE	WHITE	Stage IB	[Not Applicable]		[Not Available]	2003	[Not Available]	-19852	Alive	TUMOR FREE	4086		[Not Available]	Regional lymph node			537	[Not Available]			0	4086	1118685832	1	1	0	1	1	0.211862865	0.111627088	-0.035992208	0.231767894	0.103595462
TCGA-EE-A3JI	SKCM	48	MALE	WHITE	Stage I	[Not Applicable]		[Not Available]	1999	[Not Available]	-17835	Dead	WITH TUMOR		4648	[Not Available]	New primary melanoma			725	[Not Available]			1	4648	1272553046	0	0	0	0	0	-0.5993459	0.011170883	-0.436019651	-0.323870142	-0.705261142
TCGA-ER-A193	SKCM	62	MALE	WHITE	Stage IIB	[Not Applicable]		[Not Available]	2006	[Not Available]	-22702	Dead	WITH TUMOR		955	[Not Available]	Distant Metastasis	Brain		806	[Not Available]			1	955	2614647502	1	1	0	1	1	0.323268805	0.331439333	-0.05944601	0.080176814	0.24153284
TCGA-ER-A194	SKCM	77	MALE	WHITE	[Not Available]	[Not Applicable]		[Not Available]	2005	[Not Available]	-28175	Dead	WITH TUMOR		1354	[Not Available]					[Not Available]			1	1354	3707049966	0	0	0	0	0	-1088455292	-1459621538	-0.245990079	-0.479430571	-0.415242782
TCGA-ER-A195	SKCM	46	MALE	WHITE	[Not Available]	[Not Applicable]		[Not Available]	2005	[Not Available]	-16948	Dead	WITH TUMOR		1078	[Not Available]					[Not Available]			1	1078	2951403149	1	1	0	1	1	0.105580599	0.509103673	-0.502914653	0.521184308	0.61497882
TCGA-ER-A196	SKCM	64	FEMALE	WHITE	Stage IIC	[Not Applicable]		[Not Available]	2007	[Not Available]	-23533	Alive	TUMOR FREE	1785		[Not Available]					[Not Available]			0	1785	4887063655		0	0	0	1	0.084023534	-0.033482599	-0.34980438	-0.117307973	0.347086268
TCGA-ER-A197	SKCM	83	FEMALE	WHITE	Stage IIIB	[Not Applicable]		[Not Available]	2006	[Not Available]	-30454	Dead	WITH TUMOR		424	[Not Available]	Distant Metastasis	Lung		110	[Not Available]			1	424	1160848734	1	0	0	0	1	0.15626335	0.040572894	-0.038014468	-0.023241052	0.476881418
TCGA-ER-A198	SKCM	45	MALE	WHITE	[Not Available]	[Not Applicable]		[Not Available]	2003	[Not Available]	-16540	Dead	WITH TUMOR		1544	[Not Available]				0	[Not Available]			1	1544	4227241615	0	1	0	1	0	-0.232302116	0.240766101	-0.067515569	0.375399929	-0.381484936
TCGA-ER-A199	SKCM	86	FEMALE	WHITE	Stage IIIC	[Not Applicable]		[Not Available]	2007	[Not Available]	-31661	Dead	WITH TUMOR		279	[Not Available]				119	[Not Available]			1	279	0.76386037	1	0	1	1	1	0.427693569	0.032542844	0.322071809	0.283920501	0.014074825
TCGA-ER-A19A	SKCM	79	MALE	WHITE	Stage IV	[Not Applicable]		[Not Available]	2006	[Not Available]	-29167	Alive	TUMOR FREE	2365		[Not Available]				1617	[Not Available]			0	2365	6475017112	1	1	0	1	1	0.663202041	0.559573818	-0.436930105	0.26993722	1133109122
TCGA-ER-A19B	SKCM	42	MALE	WHITE	[Not Available]	[Not Applicable]		[Not Available]	2000	[Not Available]	-15437	Dead	WITH TUMOR		2993	[Not Available]	Regional lymph node			829	[Not Available]			1	2993	8194387406	0	1	1	1	1	0.036162327	0.234432269	0.221686283	0.120823072	0.174588753
TCGA-ER-A19C	SKCM	77	MALE	WHITE	Stage I	[Not Applicable]		[Not Available]	1998	[Not Available]	-28383	Dead	WITH TUMOR		1487	[Not Available]					[Not Available]			1	1487	407118412	1	0	1	1	1	0.40650988	-0.201244158	0.03151511	0.662294354	0.218200125
TCGA-ER-A19D	SKCM	46	FEMALE	WHITE	Stage IB	[Not Applicable]		[Not Available]	2004	[Not Available]	-16968	Dead	WITH TUMOR		383	[Not Available]	Distant Metastasis	Lung		357	[Not Available]			1	383	1048596851	0	1	0	1	1	0.027410714	0.200454676	-0.320660412	0.128111913	0.730696982
TCGA-ER-A19E	SKCM	36	FEMALE	WHITE	Stage IB	[Not Applicable]		[Not Available]	2008	[Not Available]	-13297	Dead	WITH TUMOR		396	[Not Available]	Regional lymph node	Other, Specify	Cervical lymphnode	64	[Not Available]			1	396	1084188912	0	0	0	1	1	-0.07074348	-0.133351942	-0.316744571	0.189726958	0.33177594
TCGA-ER-A19F	SKCM	82	MALE	WHITE	[Not Available]	[Not Applicable]		[Not Available]	2003	[Not Available]	-30176	Dead	TUMOR FREE		802	[Not Available]					[Not Available]			1	802	2195756331	0	1	0	0	0	-0.108850837	0.20457847	-0.267537637	-0.146030688	-0.5706893
TCGA-ER-A19G	SKCM	48	FEMALE	WHITE	[Not Available]	[Not Applicable]		[Not Available]	1987	[Not Available]	-17820	Alive	TUMOR FREE	9188		[Not Available]					[Not Available]			0	9188	2515537303	1	1	0	1	1	0.300890725	0.590879756	-0.057185973	0.324204797	0.058904721
TCGA-ER-A19H	SKCM	40	MALE	WHITE	[Not Available]	[Not Applicable]		[Not Available]	1995	[Not Available]	-14935	Dead	TUMOR FREE		4634	[Not Available]					[Not Available]			1	4634	1268720055	0	0	0	1	1	-0.0544975	0.007436051	-0.2620689	0.026691021	0.285917787
TCGA-ER-A19J	SKCM	54	MALE	WHITE	Stage IV	[Not Applicable]		[Not Available]	2004	[Not Available]	-19733	Dead	WITH TUMOR	196	196	[Not Available]	Distant Metastasis	Lung		98	[Not Available]			1	196	0.536618754	1	1	1	1	1	0.33095981	0.539021482	0.106388408	0.177214648	0.513918839
TCGA-ER-A19K	SKCM	79	FEMALE	WHITE	Stage IIC	[Not Applicable]		[Not Available]	2006	[Not Available]	-28916	Dead	WITH TUMOR		469	[Not Available]	Regional lymph node	Other, Specify	Neck- cervical lymphnode	211	[Not Available]			1	469	1284052019	0	0	1	1	0	-0.110639246	-0.171968625	0.131195157	0.000385862	-0.422693633
TCGA-ER-A19L	SKCM	35	MALE	WHITE	[Not Available]	[Not Applicable]		[Not Available]	1994	[Not Available]	-13061	Dead	WITH TUMOR		4000	[Not Available]	Distant Metastasis	Lung		3689	[Not Available]			1	4000	1095140315	1	1	1	1	1	0.512325124	0.113331068	0.30732408	0.292103304	0.683336573
TCGA-ER-A19M	SKCM	36	MALE	WHITE	Stage IB	[Not Applicable]		[Not Available]	2006	[Not Available]	-13300	Dead	WITH TUMOR		1857	[Not Available]	Locoregional Recurrence	Other, Specify	lt.Brachial plexus	1152	[Not Available]			1	1857	5084188912	1	1	1	1	1	0.64681278	0.284667826	0.332292922	0.621326156	0.058866918
TCGA-ER-A19N	SKCM	47	MALE	WHITE	[Not Available]	[Not Applicable]		[Not Available]	2008	[Not Available]	-17443	Dead	TUMOR FREE		1341	[Not Available]				0	[Not Available]			1	1341	3671457906	1	0	1	1	1	0.15632363	0.048526177	0.123995417	0.40275015	0.226310779
TCGA-ER-A19O	SKCM	56	MALE	WHITE	Stage IIIB	[Not Applicable]		[Not Available]	2006	[Not Available]	-20740	Dead	WITH TUMOR			[Not Available]	Distant Metastasis	Other, Specify	Rt. chest wall	308	[Not Available]			1			0	0	0	0	1	-0.783143413	-0.823349551	-0.514071185	-0.205366668	0.044613896
TCGA-ER-A19P	SKCM	47	FEMALE	WHITE	[Not Available]	[Not Applicable]		[Not Available]	1996	[Not Available]	-17511	Dead	WITH TUMOR		4930	[Not Available]	Distant Metastasis	Brain		4352	[Not Available]			1	4930	1349760438	1	1	0	1	1	0.603156319	0.494506833	-0.015827843	0.378862298	0.027631036
TCGA-ER-A19Q	SKCM	37	FEMALE	WHITE	[Not Available]	[Not Applicable]		[Not Available]	2001	[Not Available]	-13648	Dead	WITH TUMOR		1548	[Not Available]	Distant Metastasis	Bone		1259	[Not Available]			1	1548	4238193018	1	1	1	1	0	0.510587749	0.319674913	0.127298436	0.243791122	-0.120667209
TCGA-ER-A19S	SKCM	81	FEMALE	WHITE	[Not Available]	[Not Applicable]		[Not Available]	2008	[Not Available]	-29603	Alive	TUMOR FREE	1505		[Not Available]					[Not Available]			0	1505	4120465435	1	1	0	1	1	0.478147695	0.179643221	-0.006804218	0.248977168	0.29479351
TCGA-ER-A19T	SKCM	51	MALE	WHITE	Stage IV	[Not Applicable]		[Not Available]	2006	[Not Available]	-18732	Dead	WITH TUMOR		270	[Not Available]	Distant Metastasis	Brain		118	[Not Available]			1	270	0.739219713	0	0	0	0	1	-0.192761938	-0.23891914	-0.362067084	-0.147254184	0.215881983
TCGA-ER-A19T	SKCM	51	MALE	WHITE	Stage IV	[Not Applicable]		[Not Available]	2006	[Not Available]	-18732	Dead	WITH TUMOR		270	[Not Available]	Distant Metastasis	Brain		118	[Not Available]			1	270	0.739219713	1	1	1	1	0	0.155282353	0.107162184	0.217074394	0.046241545	-0.098066895
TCGA-ER-A19W	SKCM	48	FEMALE	WHITE	[Not Available]	[Not Applicable]		[Not Available]	1994	[Not Available]	-17830	Dead	WITH TUMOR		4507	[Not Available]	Distant Metastasis	Brain		4126	[Not Available]			1	4507	123394935	1	1	1	1	0	0.364213443	0.441084005	0.194623995	0.337414625	-0.053380872
TCGA-ER-A1A1	SKCM	58	MALE	WHITE	Stage IIIC	[Not Applicable]		[Not Available]	2005	[Not Available]	-21209	Alive	TUMOR FREE	3196		[Not Available]				1971	[Not Available]			0	3196	8750171116	1	1	0	1	1	0.407667209	0.279694456	-0.020698052	0.210984778	0.635905443
TCGA-ER-A2NB	SKCM	57	MALE	WHITE	Stage IIIB	[Not Applicable]		[Not Available]	2010	[Not Available]	-20938	Dead	WITH TUMOR		857	[Not Available]				461	[Not Available]			1	857	2346338125	0	0	0	0	0	-0.958471883	-0.968343659	-0.029242807	-0.535579136	-0.190988944
TCGA-ER-A2NC	SKCM	50	MALE	WHITE	Stage IB	[Not Applicable]		[Not Available]	2006	[Not Available]	-18582	Dead	WITH TUMOR		1333	[Not Available]	Distant Metastasis	Bone		1157	[Not Available]			1	1333	3649555099	1	0	0	0	1	0.20379081	0.084546152	-0.130800937	-0.312881356	0.897883662
TCGA-ER-A2ND	SKCM	57	FEMALE	WHITE	Stage IIIC	[Not Applicable]		[Not Available]	2004	[Not Available]	-20867	Dead	WITH TUMOR		710	[Not Available]					[Not Available]			1	710	1943874059	0	0	0	0	0	-0.406703074	-0.388854557	-0.092964213	-0.11488571	-0.413602143
TCGA-ER-A2NE	SKCM	39	MALE	WHITE	Stage 0	[Not Applicable]		[Not Available]	2007	[Not Available]	-14259	Dead	WITH TUMOR		613	[Not Available]					[Not Available]						1	0	0	1	0	0.552813603	0.029348076	-0.199754477	0.419338423	-0.448095758
TCGA-ER-A2NF	SKCM	53	MALE	WHITE	Stage IIIB	[Not Applicable]		[Not Available]	2010	[Not Available]	-19499	Dead	WITH TUMOR		877	[Not Available]				230	[Not Available]			1	877	240109514	0	0	0	1	0	-0.056190431	-0.208621541	-0.015513501	0.07231462	-0.203672001
TCGA-ER-A2NF	SKCM	53	MALE	WHITE	Stage IIIB	[Not Applicable]		[Not Available]	2010	[Not Available]	-19499	Dead	WITH TUMOR		877	[Not Available]				230	[Not Available]			1	877	240109514	0	0	1	0	0	-0.030681187	-0.273570478	0.03333781	-0.132739817	-0.387496123
TCGA-ER-A2NG	SKCM	43	FEMALE	WHITE	Stage IIIC	[Not Applicable]		[Not Available]	2009	[Not Available]	-15903	Dead	WITH TUMOR		1490	[Not Available]	Distant Metastasis	Other, Specify	Right Deltoid	766	[Not Available]			1	1490	4079397673	1	1	1	1	0	0.553457141	0.318948781	0.155565569	0.274081703	-0.233099925
TCGA-ER-A2NH	SKCM	49	MALE	WHITE	Stage IIIC	[Not Applicable]		[Not Available]	2009	[Not Available]	-18220	Alive	WITH TUMOR	1264		[Not Available]					[Not Available]			0	1264	3460643395	1	1	1	1	1	0.289879985	0.262680955	0.160581847	0.012239383	0.652372952
TCGA-ER-A3ES	SKCM	25	MALE	WHITE	[Not Available]	[Not Applicable]		[Not Available]	1987	[Not Available]	-9366	Dead	WITH TUMOR		7514	[Not Available]					[Not Available]			1	7514	2057221081	0	0	0	0	0	-0.569026955	-0.038947253	-0.307296729	-0.767920764	-0.782107373
TCGA-ER-A3ET	SKCM	64	FEMALE	WHITE	Stage IIIA	[Not Applicable]		[Not Available]	2005	[Not Available]	-23650	Dead	WITH TUMOR		2829	[Not Available]	Distant Metastasis	Lung		2435	[Not Available]			1	2829	7745379877	1	1	0	1	1	0.098114414	0.300543436	-0.30960418	0.105081776	0.323567567
TCGA-ER-A3EV	SKCM	55	MALE	WHITE	Stage III	[Not Applicable]		[Not Available]	2001	[Not Available]	-20354	Dead	WITH TUMOR	1429	1429	[Not Available]				728	[Not Available]			1	1429	3912388775	0	0	1	0	1	-0.475421542	-0.059334882	0.164992807	-0.08820998	0.31791996
TCGA-ER-A3PL	SKCM	30	MALE	WHITE	Stage IV	[Not Applicable]		[Not Available]	2009	[Not Available]	-11032	Alive	WITH TUMOR	1010		[Not Available]				945	[Not Available]			0	1010	2765229295	1	1	0	0	1	0.24600252	0.115996362	-0.200810779	-0.265138631	0.184640044
TCGA-ER-A42H	SKCM	76	MALE	WHITE	[Not Available]	[Not Applicable]		[Not Available]	2010	[Not Available]	-28110	Dead	WITH TUMOR		426	[Not Available]				259	[Not Available]			1	426	1166324435	0	0	0	0	1	-0.429750163	-0.172602308	-0.024225283	-0.141391427	0.249123824
TCGA-ER-A42K	SKCM	40	FEMALE	WHITE	Stage IIIC	[Not Applicable]		[Not Available]	2012	[Not Available]	-14628	Dead	WITH TUMOR		394	[Not Available]				206	[Not Available]			1	394	107871321	1	1	0	1	1	0.417121856	0.218464982	-0.104652598	0.015101692	0.911617628
TCGA-ER-A42L	SKCM	49	MALE	WHITE	Stage II	[Not Applicable]		[Not Available]	2001	[Not Available]	-17984	Alive	TUMOR FREE	4533		[Not Available]				3812	[Not Available]			0	4533	1241067762	1	1	1	1	1	0.322429151	0.664435886	0.563385354	0.232074144	0.883943143
TCGA-FR-A2OS	SKCM	49	FEMALE	WHITE	Stage IIC	[Not Applicable]		[Not Available]	2008	[Not Available]	-18122	Dead	WITH TUMOR		368	[Not Available]	Locoregional Recurrence			283	[Not Available]			1	368	100752909	1	0	0	1	1	0.311381528	-0.016700053	-0.10929497	0.291477647	0.255614839
TCGA-FR-A3R1	SKCM	69	MALE	WHITE	Stage IIC	[Not Applicable]		[Not Available]	2011	[Not Available]	-25271	Alive	WITH TUMOR	685		[Not Available]	Locoregional Recurrence			678	[Not Available]			0	685	1875427789	1	1	0	0	0	0.255382931	0.698506521	-0.272965342	-0.578362924	-0.935367143
TCGA-FR-A3YN	SKCM	44	MALE	WHITE	Stage IB	[Not Applicable]		[Not Available]	2005	[Not Available]	-16278	Alive	TUMOR FREE	2828		[Not Available]					[Not Available]			0	2828	7742642026	1	1	0	0	0	0.591004425	0.577109016	-0.08661556	-0.466914835	-0.865425919
TCGA-FR-A3YO	SKCM		FEMALE	WHITE	I/II NOS	[Not Applicable]		[Not Available]	2007	[Not Available]		Alive	WITH TUMOR			[Not Available]					[Not Available]			0			0	0	1	0	0	-0.986055366	-1129981433	0.179754597	-0.169239541	-0.286950206
TCGA-FR-A44A	SKCM	29	FEMALE	WHITE	Stage II	[Not Applicable]		[Not Available]	1999	[Not Available]	-10707	Alive	TUMOR FREE	5299		[Not Available]					[Not Available]			0	5299	1450787132	1	1	1	1	0	0.779673457	0.688825188	0.28423307	0.216603261	-0.000984214
TCGA-FR-A69P	SKCM	34	FEMALE	WHITE	Stage IIIC	[Not Applicable]		[Not Available]	2013	[Not Available]	-12679	Alive	TUMOR FREE	478		[Not Available]	Regional lymph node			274	[Not Available]			0	478	1308692676	0	1	0	1	1	0.001862134	0.229267898	-0.195160752	0.287955803	0.218926544
TCGA-FR-A726	SKCM	90	MALE	WHITE	Stage IIC	[Not Applicable]		[Not Available]	2013	[Not Available]	-32873	Dead	WITH TUMOR		305	[Not Available]	Locoregional Recurrence			273	[Not Available]			1	305	0.83504449	1	0	0	0	1	0.098576291	0.086797465	-0.238913238	-0.083663575	0.064613142
TCGA-FR-A728	SKCM	54	FEMALE	WHITE	Stage IIIB	[Not Applicable]		[Not Available]	2013	[Not Available]	-19936	Alive	TUMOR FREE	583		[Not Available]	Locoregional Recurrence			64	[Not Available]			0	583	1596167009	0	0	1	0	1	-0.322394289	-0.261348304	0.053712278	-0.150140582	0.233795253
TCGA-FR-A729	SKCM	38	FEMALE	WHITE	Stage I	[Not Applicable]		[Not Available]	1996	[Not Available]	-14043	Alive	WITH TUMOR	6716		[Not Available]	Distant Metastasis	Other, Specify	spleen	6299	[Not Available]			0	6716	1838740589	1	1	0	1	1	0.284563955	0.364825681	-0.014474578	0.297170469	0.113462812
TCGA-FR-A7U8	SKCM	50	MALE	WHITE	Stage IIIC	[Not Applicable]		[Not Available]	2012	[Not Available]	-18346	Alive	WITH TUMOR	847		[Not Available]	Distant Metastasis	Brain		567	[Not Available]			0	847	2318959617	0	0	1	1	0	-0.156029501	-0.452573306	0.271903472	0.405393611	-0.136579
TCGA-FR-A7U9	SKCM	63	FEMALE	WHITE	Stage IIIC	[Not Applicable]		[Not Available]	2013	[Not Available]	-23245	Alive	TUMOR FREE	571		[Not Available]	Locoregional Recurrence			95	[Not Available]			0	571	1563312799	0	0	1	1	1	-0.31169229	-0.154479786	0.264710881	0.528107123	0.300721637
TCGA-FR-A7UA	SKCM	65	FEMALE	WHITE	Stage IB	[Not Applicable]		[Not Available]	2011	[Not Available]	-24032	Alive	TUMOR FREE	1164		[Not Available]					[Not Available]			0	1164	3186858316	1	1	0	0	0	0.495115361	0.483083602	-0.198031916	-0.144349221	-0.164816623
TCGA-FR-A8YC	SKCM	78	MALE	WHITE	Stage IIB	[Not Applicable]		[Not Available]	2011	[Not Available]	-28680	Dead	WITH TUMOR		1059	[Not Available]					[Not Available]			1	1059	2899383984	0	0	0	1	0	0.079587645	-0.010134462	-0.229950938	0.200970757	-0.291860388
TCGA-FR-A8YD	SKCM	56	FEMALE	WHITE	Stage IIC	[Not Applicable]		[Not Available]	2011	[Not Available]	-20782	Dead	WITH TUMOR		1103	[Not Available]					[Not Available]			1	1103	3019849418	0	0	1	0	0	-1041300479	-0.708166453	0.457038154	-0.114933643	-0.162825604
TCGA-FR-A8YE	SKCM	41	MALE	WHITE	Stage IA	[Not Applicable]		[Not Available]	2006	[Not Available]	-15159	Alive	TUMOR FREE	3176		[Not Available]					[Not Available]			0	3176	86954141	1	1	0	1	1	0.322970257	0.284860222	-0.137386508	-0.003432719	0.915617774
TCGA-FS-A1YW	SKCM	52	MALE	WHITE	Stage IB	[Not Applicable]		[Not Available]	1987	[Not Available]	-19078	Dead	WITH TUMOR		6598	[Not Available]					[Not Available]			1	6598	1806433949	1	1	0	1	0	0.498468802	0.580778503	-0.201828522	0.072388711	-0.22858917
TCGA-FS-A1YX	SKCM	39	FEMALE	WHITE	Stage I	[Not Applicable]		[Not Available]	2001	[Not Available]	-14387	Dead	WITH TUMOR		1478	[Not Available]					[Not Available]			1	1478	4046543463	1	1	0	1	1	0.329131089	0.418855984	-0.085244389	0.231085181	0.339796561
TCGA-FS-A1YY	SKCM	55	FEMALE	WHITE	Stage IIA	[Not Applicable]		[Not Available]	1987	[Not Available]	-20396	Dead	WITH TUMOR		6953	[Not Available]				6777	[Not Available]			1	6953	1903627652	0	0	1	1	0	-0.230361225	-0.108816552	0.087638084	0.304691821	-0.030088532
TCGA-FS-A1Z0	SKCM	32	FEMALE	WHITE	Stage IA	[Not Applicable]		[Not Available]	1990	[Not Available]	-11815	Dead	WITH TUMOR		6164	[Not Available]	Distant Metastasis	Lung		5503	[Not Available]			1	6164	1687611225	1	1	0	1	1	0.187858503	0.383090288	-0.197736342	0.148038199	0.049570213
TCGA-FS-A1Z3	SKCM	72	FEMALE	WHITE	Stage IV	[Not Applicable]		[Not Available]	2002	[Not Available]	-26435	Dead	WITH TUMOR		636	[Not Available]				276	[Not Available]			1	636	1741273101	0	0	0	1	1	0.039205503	-0.076543575	-0.125603309	0.063810543	0.511596452
TCGA-FS-A1Z4	SKCM	62	MALE	WHITE	Stage I	[Not Applicable]		[Not Available]	2001	[Not Available]	-22932	Dead	WITH TUMOR		854	[Not Available]					[Not Available]			1	854	2338124572	1	1	0	1	1	0.47987185	0.377924947	-0.061578739	0.619771777	0.521732725
TCGA-FS-A1Z7	SKCM	19	MALE	WHITE	Stage IIIC	[Not Applicable]		[Not Available]	2005	[Not Available]	-7293	Dead	WITH TUMOR		237	[Not Available]	Distant Metastasis	Lung		136	[Not Available]			1	237	0.648870637	1	1	1	1	1	0.414062404	0.239021271	0.008844531	0.007550124	0.893439057
TCGA-FS-A1ZA	SKCM	45	FEMALE	WHITE	Stage IIIB	[Not Applicable]		[Not Available]	2003	[Not Available]	-16705	Dead	WITH TUMOR		843	[Not Available]				663	[Not Available]			1	843	2308008214	1	0	0	1	1	0.601623848	0.02148637	-0.070402793	0.106952883	0.740388615
TCGA-FS-A1ZB	SKCM	57	MALE	WHITE	Stage II	[Not Applicable]		[Not Available]	2002	[Not Available]	-20963	Dead	WITH TUMOR		1486	[Not Available]				1461	[Not Available]			1	1486	406844627	0	1	0	1	1	-0.132802288	0.127580567	-0.041153234	0.600536848	0.452056037
TCGA-FS-A1ZC	SKCM	51	MALE	WHITE	I/II NOS	[Not Applicable]		[Not Available]	1978	[Not Available]	-18843	Dead	WITH TUMOR		10870	[Not Available]				10334	[Not Available]			1	10870	2976043806	1	0	0	1	1	0.096109095	-0.127634149	-0.098806878	0.250461036	0.302155098
TCGA-FS-A1ZD	SKCM	63	MALE	WHITE	Stage IIA	[Not Applicable]		[Not Available]	2001	[Not Available]	-23344	Dead	WITH TUMOR		1628	[Not Available]				1497	[Not Available]			1	1628	4457221081	0	1	0	0	1	-0.203110927	0.319912579	-0.523281825	-0.320356476	0.28496863
TCGA-FS-A1ZE	SKCM	40	MALE	WHITE	Stage IIC	[Not Applicable]		[Not Available]	2008	[Not Available]	-14618	Dead	WITH TUMOR		1413	[Not Available]				761	[Not Available]			1	1413	3868583162	1	0	1	0	0	0.140835698	0.080550447	0.194038562	-0.065074438	0.001749996
TCGA-FS-A1ZF	SKCM	78	FEMALE	WHITE	Stage IIC	[Not Applicable]		[Not Available]	2007	[Not Available]	-28491	Dead	WITH TUMOR		470	[Not Available]					[Not Available]			1	470	128678987	0	0	1	1	1	-0.19746681	-0.024572137	0.44985729	0.067693672	0.31564832
TCGA-FS-A1ZG	SKCM	60	FEMALE	WHITE	Stage IIIC	[Not Applicable]		[Not Available]	2007	[Not Available]	-22252	Dead	WITH TUMOR		295	[Not Available]				140	[Not Available]			1	295	0.807665982	0	0	0	0	0	-0.328684118	0.035327163	-0.016692822	-0.423808116	-1144625633
TCGA-FS-A1ZH	SKCM	71	FEMALE	WHITE	Stage IV	[Not Applicable]		[Not Available]	2003	[Not Available]	-26232	Dead	WITH TUMOR		996	[Not Available]				577	[Not Available]			1	996	2726899384	1	1	0	1	1	0.312781627	0.174503642	-0.129271104	0.011982389	0.784559091
TCGA-FS-A1ZJ	SKCM	75	FEMALE	WHITE	Stage I	[Not Applicable]		[Not Available]	2001	[Not Available]	-27476	Dead	WITH TUMOR		1441	[Not Available]				1225	[Not Available]			1	1441	3945242984	1	0	0	1	1	0.446354384	-0.018981582	-0.239183826	0.60072766	0.017906007
TCGA-FS-A1ZK	SKCM	68	MALE	WHITE	Stage II	[Not Applicable]		[Not Available]	2005	[Not Available]	-24839	Dead	WITH TUMOR		728	[Not Available]				367	[Not Available]			1	728	1993155373	0	0	0	0	0	0.078980078	0.051159993	-0.304336478	-0.060397549	-0.31853529
TCGA-FS-A1ZM	SKCM	74	MALE	WHITE	Stage III	[Not Applicable]		[Not Available]	2001	[Not Available]	-27210	Alive	TUMOR FREE	3080		[Not Available]					[Not Available]			0	3080	8432580424	1	1	1	1	1	0.429665604	0.264528387	0.101356303	0.039221226	0.771481717
TCGA-FS-A1ZN	SKCM	43	MALE	WHITE	Stage IIIA	[Not Applicable]		[Not Available]	2002	[Not Available]	-15890	Dead	WITH TUMOR		730	[Not Available]				361	[Not Available]			1	730	1998631075	0	1	0	0	1	-0.037418634	0.247353866	-0.141190061	-0.290705493	0.077328323
TCGA-FS-A1ZP	SKCM	52	MALE	WHITE	Stage II	[Not Applicable]		[Not Available]	1997	[Not Available]	-19175	Dead	WITH TUMOR		2273	[Not Available]					[Not Available]			1	2273	6223134839	1	1	1	0	1	0.176083315	0.58579869	0.04382021	-0.021011641	0.360747789
TCGA-FS-A1ZQ	SKCM	31	MALE	WHITE	I/II NOS	[Not Applicable]		[Not Available]	1997	[Not Available]	-11599	Dead	WITH TUMOR		4062	[Not Available]				3940	[Not Available]			1	4062	111211499	1	0	1	1	1	0.468926438	-0.278677872	0.247422771	0.439350254	0.320469266
TCGA-FS-A1ZR	SKCM	36	MALE	WHITE	Stage II	[Not Applicable]		[Not Available]	1995	[Not Available]	-13325	Dead	WITH TUMOR		347	[Not Available]				152	[Not Available]			1	347	0.950034223	0	1	1	1	1	-0.172330914	0.236505711	0.153665908	0.049431182	0.138746562
TCGA-FS-A1ZS	SKCM	54	MALE	WHITE	Stage I	[Not Applicable]		[Not Available]	1998	[Not Available]	-19813	Alive	WITH TUMOR	4526		[Not Available]	Regional lymph node|Regional lymph node|Distant Metastasis|Regional lymph node|Distant Metastasis|Distant Metastasis	[Not Available]|[Not Available]|Lung|[Not Available]|Lung|Liver	[Not Applicable]|[Not Applicable]|[Not Applicable]|[Not Applicable]|[Not Applicable]|[Not Applicable]	2861	[Not Available]			0	4526	1239151266	1	1	0	1	1	0.57741221	0.448321349	-0.703365391	0.093875267	0.554566198
TCGA-FS-A1ZT	SKCM	55	MALE	WHITE	Stage III	[Not Applicable]		[Not Available]	2005	[Not Available]	-20284	Alive	TUMOR FREE	1617		[Not Available]					[Not Available]			0	1617	4427104723	0	1	0	1	1	0.082879537	0.381412834	-0.521293152	0.013188498	0.113449227
TCGA-FS-A1ZU	SKCM	70	FEMALE	WHITE	Stage IIC	[Not Applicable]		[Not Available]	2002	[Not Available]	-25856	Dead	WITH TUMOR		808	[Not Available]				679	[Not Available]			1	808	2212183436	0	0	0	0	1	-0.467099419	-0.594773059	-0.316354783	-0.022062745	0.196540043
TCGA-FS-A1ZW	SKCM	65	MALE	WHITE	Stage IIIB	[Not Applicable]		[Not Available]	2005	[Not Available]	-24087	Alive	TUMOR FREE	1505		[Not Available]					[Not Available]			0	1505	4120465435	1	1	1	0	1	0.485947181	0.829387983	0.036077579	-0.030315485	0.237834828
TCGA-FS-A1ZY	SKCM	71	MALE	WHITE	Stage IIB	[Not Applicable]		[Not Available]	2006	[Not Available]	-26197	Dead	WITH TUMOR		824	[Not Available]					[Not Available]			1	824	2255989049	0	0	0	1	0	-0.492127202	-0.623863047	-0.183295077	0.036021509	-0.389220634
TCGA-FS-A1ZZ	SKCM	54	FEMALE	WHITE	Stage IIB	[Not Applicable]		[Not Available]	2006	[Not Available]	-19733	Dead	WITH TUMOR		822	[Not Available]					[Not Available]			1	822	2250513347	0	0	0	0	0	-0.099789172	0.061108245	-0.065561461	-0.382576375	-0.436957499
TCGA-FS-A4F0	SKCM	67	FEMALE	WHITE	Stage IIB	[Not Applicable]		[Not Available]	2003	[Not Available]	-24717	Alive	TUMOR FREE	2367		[Not Available]	Locoregional Recurrence|Locoregional Recurrence|Locoregional Recurrence|Distant Metastasis|Distant Metastasis	[Not Available]|[Not Available]|[Not Available]|Lung|Other, Specify	[Not Applicable]|[Not Applicable]|[Not Applicable]|[Not Applicable]|lymphnode	872	[Not Available]			0	2367	6480492813	0	1	0	0	0	-0.29727344	0.421149574	-0.332759135	-0.459110022	-0.676857337
TCGA-FS-A4F2	SKCM	46	FEMALE	WHITE	Stage IIC	[Not Applicable]		[Not Available]	2003	[Not Available]	-16944	Dead	WITH TUMOR		1525	[Not Available]					[Not Available]			1	1525	417522245	1	1	1	1	0	0.406380402	0.118734669	0.437051802	0.094741421	-0.175589418
TCGA-FS-A4F4	SKCM	64	MALE	WHITE	Stage II	[Not Applicable]		[Not Available]	2001	[Not Available]	-23663	Dead	WITH TUMOR		2028	[Not Available]					[Not Available]			1	2028	5552361396	0	0	1	1	1	-0.406460369	-100340949	0.209097618	0.317675287	0.032031626
TCGA-FS-A4F5	SKCM	77	FEMALE	WHITE	Stage IB	[Not Applicable]		[Not Available]	2005	[Not Available]	-28412	Dead	WITH TUMOR		874	[Not Available]					[Not Available]			1	874	2392881588	0	0	1	0	0	-0.000230863	0.100662196	0.056737451	-0.131875969	-0.081918582
TCGA-FS-A4F8	SKCM	52	MALE	WHITE	Stage I	[Not Applicable]		[Not Available]	1997	[Not Available]	-19137	Dead	WITH TUMOR		5318	[Not Available]					[Not Available]			1	5318	1455989049	1	1	0	1	1	0.088778967	0.190894838	-0.012166744	0.237148654	1025595659
TCGA-FS-A4F9	SKCM	80	MALE	WHITE	Stage IIIC	[Not Applicable]		[Not Available]	2011	[Not Available]	-29324	Alive	WITH TUMOR	1035		[Not Available]	Locoregional Recurrence|Distant Metastasis	[Not Available]|Brain	[Not Applicable]|[Not Applicable]	376	[Not Available]			0	1035	2833675565	0	1	1	1	0	-0.300131031	0.353610527	0.255968018	0.09750306	-0.139571861
TCGA-FS-A4FB	SKCM	46	FEMALE	WHITE	Stage III	[Not Applicable]		[Not Available]	2009	[Not Available]	-16896	Dead	WITH TUMOR		813	[Not Available]					[Not Available]			1	813	222587269	0	1	1	0	0	-0.581663974	0.144007152	0.408322302	-0.059836644	-0.29702575
TCGA-FS-A4FC	SKCM	75	FEMALE	WHITE	Stage IIA	[Not Applicable]		[Not Available]	2007	[Not Available]	-27482	Dead	WITH TUMOR		1655	[Not Available]					[Not Available]			1	1655	4531143053	0	1	1	0	1	-0.139434871	0.554855416	0.088133055	-0.204489931	0.358386575
TCGA-FS-A4FD	SKCM	39	MALE	WHITE	Stage IIIC	[Not Applicable]		[Not Available]	2004	[Not Available]	-14426	Dead	WITH TUMOR		2454	[Not Available]	Distant Metastasis|Distant Metastasis|Distant Metastasis|Distant Metastasis	Lung|Lung|Bone|Brain	[Not Applicable]|[Not Applicable]|[Not Applicable]|[Not Applicable]	2010	[Not Available]			1	2454	6718685832	0	1	0	1	1	-0.100304136	0.219828873	-0.205582647	0.441699118	0.467167125
TCGA-FW-A3I3	SKCM	59	FEMALE	WHITE	Stage IV	[Not Applicable]		[Not Available]	2011	[Not Available]	-21731	Alive	TUMOR FREE	531		[Not Available]					[Not Available]			0	531	1453798768	1	1	0	1	0	0.30263982	0.314520104	-0.19093432	0.216457645	-0.022394464
TCGA-FW-A3R5	SKCM	68	MALE	WHITE	Stage III	[Not Applicable]		[Not Available]	2010	[Not Available]	-24868	Alive	TUMOR FREE	1124		[Not Available]					[Not Available]			0	1124	3077344285	0	0	0	1	0	0.024378709	-0.175494692	-0.043712349	0.338766775	-0.076809331
TCGA-FW-A3TU	SKCM	72	FEMALE	WHITE	[Not Available]	[Not Applicable]		[Not Available]	2007	[Not Available]	-26589	Dead	WITH TUMOR		1691	[Not Available]					[Not Available]			1	1691	4629705681	0	0	1	0	0	-1114373044	-1441080128	0.006533797	-0.503283582	-0.78148501
TCGA-FW-A3TV	SKCM	57	FEMALE	WHITE	Stage IIIB	[Not Applicable]		[Not Available]	2012	[Not Available]	-20972	Alive	WITH TUMOR	411		[Not Available]	Locoregional Recurrence			139	[Not Available]			0	411	1125256674	1	0	1	0	1	0.272924067	0.085843092	0.072260448	-0.2174552	0.048777275
TCGA-FW-A5DX	SKCM	71	MALE	WHITE	Stage IIIC	[Not Applicable]		[Not Available]	2012	[Not Available]	-26056	Alive	TUMOR FREE	640		[Not Available]					[Not Available]			0	640	1752224504	1	1	0	1	0	0.548047384	0.225910725	-0.151307572	0.275874882	-0.135614677
TCGA-FW-A5DY	SKCM	48	FEMALE	WHITE	Stage III	[Not Applicable]		[Not Available]	2012	[Not Available]	-17730	Alive	TUMOR FREE	587		[Not Available]					[Not Available]			0	587	1607118412	1	1	1	0	1	0.128276494	0.137277141	0.037198673	-0.143072548	0.501151932
TCGA-GF-A2C7	SKCM	48	MALE	WHITE	Stage IIC	[Not Applicable]		[Not Available]	2011	[Not Available]	-17545	Alive	TUMOR FREE	21		[Not Available]					[Not Available]			0	21	0.057494867	0	0	1	0	1	-0.038211454	-0.401188562	0.046912485	-0.071134263	0.30043113
TCGA-GF-A3OT	SKCM	58	FEMALE	WHITE	Stage IIIC	[Not Applicable]		[Not Available]	2011	[Not Available]	-21359	Alive	WITH TUMOR	301		[Not Available]	Distant Metastasis	Lung		248	[Not Available]			0	301	0.824093087	0	1	0	0	1	-0.192253299	0.483844346	-0.212536535	-0.301933668	0.598143406
TCGA-GF-A4EO	SKCM	74	FEMALE	WHITE	Stage IIIC	[Not Applicable]		[Not Available]	2012	[Not Available]	-27114	Alive	TUMOR FREE	591		[Not Available]					[Not Available]			0	591	1618069815	1	1	0	1	1	0.773328454	0.424771806	-0.119517606	0.394190471	0.338753439
TCGA-GF-A6C8	SKCM	62	FEMALE	WHITE	Stage IIB	[Not Applicable]		[Not Available]	2012	[Not Available]	-22731	Alive		62		[Not Available]					[Not Available]			0	62	0.169746749	0	0	1	1	1	0.016328029	0.099672551	0.347583638	0.076506237	0.024259975
TCGA-GF-A6C9	SKCM	78	MALE	WHITE	Stage IIIB	[Not Applicable]		[Not Available]	2012	[Not Available]	-28774	Alive	TUMOR FREE	480		[Not Available]					[Not Available]			0	480	1314168378	1	0	0	1	1	0.473801714	0.043712208	-0.047486424	0.145304395	0.302435641
TCGA-GF-A769	SKCM	39	MALE	WHITE	Stage IIC	[Not Applicable]		[Not Available]	2010	[Not Available]	-14304	Dead	WITH TUMOR		1070	[Not Available]					[Not Available]			1	1070	2929500342	1	1	0	1	1	0.268279636	0.328649454	-0.059412429	0.143092805	0.30653674
TCGA-GN-A262	SKCM	47	FEMALE	WHITE	[Not Available]	[Not Applicable]		[Not Available]	2001	[Not Available]	-17239	Alive	WITH TUMOR	4255		[Not Available]	Locoregional Recurrence			2908	[Not Available]			0	4255	116495551	0	0	1	0	0	-0.456522154	-0.324168886	0.138654138	-0.14245241	-0.590458745
TCGA-GN-A263	SKCM	24	MALE	WHITE	Stage IV	[Not Applicable]		[Not Available]	2004	[Not Available]	-8952	Dead	WITH TUMOR		467	[Not Available]	Distant Metastasis	Liver		39	[Not Available]			1	467	1278576318	0	1	1	0	0	-0.00562857	0.74385718	0.315035372	-0.348198042	-0.385811628
TCGA-GN-A264	SKCM	60	MALE	WHITE	[Not Available]	[Not Applicable]		[Not Available]	1997	[Not Available]	-22254	Dead	WITH TUMOR		3587	[Not Available]	Distant Metastasis	Lung		3221	[Not Available]			1	3587	9820670773	1	1		1	1	0.370631392	0.426439826	-0.004762967	0.007526468	0.041220344
TCGA-GN-A265	SKCM	53	MALE	WHITE	[Not Available]	[Not Applicable]		[Not Available]	2004	[Not Available]	-19712	Alive	TUMOR FREE	2948		[Not Available]	Regional lymph node			99	[Not Available]			0	2948	807118412	1	1	1	1	1	0.29964647	0.408088043	0.069058468	0.288653638	0.721774158
TCGA-GN-A266	SKCM	45	MALE	WHITE	[Not Available]	[Not Applicable]		[Not Available]	2004	[Not Available]	-16456	Dead	WITH TUMOR		308	[Not Available]	Distant Metastasis	Brain		109	[Not Available]			1	308	0.843258042	1	1	0	0	1	0.44888488	0.605668982	-0.16469582	-0.253849376	0.653967841
TCGA-GN-A267	SKCM	38	MALE	WHITE	Stage IIIA	[Not Applicable]		[Not Available]	2005	[Not Available]	-14055	Dead	WITH TUMOR		1960	[Not Available]	Locoregional Recurrence			456	[Not Available]			1	1960	5366187543	0	0	1	1	0	-0.297830389	-0.491255491	0.29510558	0.060020742	-0.167850862
TCGA-GN-A268	SKCM	83	FEMALE	WHITE	Stage IIB	[Not Applicable]		[Not Available]	2005	[Not Available]	-30430	Dead	WITH TUMOR		1910	[Not Available]	Locoregional Recurrence			908	[Not Available]			1	1910	5229295003	1	1	1	1	0	0.182428269	0.131748265	0.208930652	0.167276744	-0.259902138
TCGA-GN-A26A	SKCM	63	FEMALE	WHITE	Stage IIIA	[Not Applicable]		[Not Available]	2006	[Not Available]	-23288	Dead	WITH TUMOR		988	[Not Available]	Distant Metastasis	Lung		750	[Not Available]			1	988	2704996578	1	0	0	0	1	0.535893848	0.054513885	-0.135673109	-0.017829199	0.636525323
TCGA-GN-A26C	SKCM	77	MALE	WHITE	Stage IIIC	[Not Applicable]		[Not Available]	2006	[Not Available]	-28336	Dead	WITH TUMOR		821	[Not Available]	Distant Metastasis	Lung		593	[Not Available]			1	821	2247775496	1	1	1	0	0	0.176955736	0.203192701	0.029825809	-0.492510486	-0.0905302
TCGA-GN-A26D	SKCM	72	FEMALE	WHITE	Stage IIC	[Not Applicable]		[Not Available]	2008	[Not Available]	-26494	Dead	WITH TUMOR		1460	[Not Available]	Locoregional Recurrence			622	[Not Available]			1	1460	3997262149	1	1	0	0	0	0.20794687	0.377782039	-0.198607065	-0.142109968	-0.166202417
TCGA-GN-A4U3	SKCM	30	MALE	WHITE	Stage III	[Not Applicable]		[Not Available]	2004	[Not Available]	-11294	Alive	TUMOR FREE	3708		[Not Available]	Distant Metastasis|Distant Metastasis	Lung|Brain	[Not Applicable]|[Not Applicable]	2274	[Not Available]			0	3708	1015195072	0	1	1	0	0	-0.067533882	0.150556107	0.18687921	-0.272197534	-0.621637611
TCGA-GN-A4U4	SKCM	73	MALE	WHITE	Stage IIA	[Not Applicable]		[Not Available]	2011	[Not Available]	-26761	Alive	TUMOR FREE	1197		[Not Available]	Distant Metastasis	Liver		217	[Not Available]			0	1197	3277207392	0	1	1	0	0	-0.312666642	0.337776891	0.059210273	-0.166680345	-0.551285599
TCGA-GN-A4U5	SKCM	61	FEMALE	WHITE	Stage IB	[Not Applicable]		[Not Available]	2011	[Not Available]	-22499	Alive	TUMOR FREE	1156		[Not Available]					[Not Available]			0	1156	316495551	1	1	1	0	1	0.388173294	0.132859553	0.17496381	-0.063447357	0.023606562
TCGA-GN-A4U7	SKCM	56	FEMALE	WHITE	Stage IIIC	[Not Applicable]		[Not Available]	2011	[Not Available]	-20458	Dead	WITH TUMOR		317	[Not Available]	Distant Metastasis	Lung		183	[Not Available]			1	317	0.8678987	0	0	1	0	0	-0.370468273	-0.343683976	0.284021072	-0.237245402	-0.870882393
TCGA-GN-A4U8	SKCM	51	MALE	WHITE	[Not Available]	[Not Applicable]		[Not Available]	2009	[Not Available]	-18953	Alive	TUMOR FREE	1487		[Not Available]					[Not Available]			0	1487	407118412	0	1	1	1	0	-0.221958171	0.115783316	0.171190101	0.451322319	-0.330480496
TCGA-GN-A4U8	SKCM	51	MALE	WHITE	[Not Available]	[Not Applicable]		[Not Available]	2009	[Not Available]	-18953	Alive	TUMOR FREE	1487		[Not Available]					[Not Available]			0	1487	407118412	1	1	1	1		0.285266205	0.371496754	0.156094791	0.418272298	0.003526415
TCGA-GN-A4U9	SKCM	71	MALE	WHITE	Stage IIIC	[Not Applicable]		[Not Available]	2012	[Not Available]	-26118	Dead	WITH TUMOR		673	[Not Available]	Locoregional Recurrence			151	[Not Available]			1	673	184257358	1	0	1	1	1	0.358776111	-0.025880344	0.009639984	0.222995678	0.697451304
TCGA-GN-A8LK	SKCM	70	MALE	WHITE	Stage IB	[Not Applicable]		[Not Available]	2009	[Not Available]	-25725	Dead	WITH TUMOR		1524	[Not Available]	Locoregional Recurrence			436	[Not Available]			1	1524	41724846	0	0	1	0	0	-0.373107826	-0.354807249	0.243747402	-0.095104908	-0.335886837
TCGA-GN-A8LL	SKCM	68	FEMALE	WHITE	Stage IIC	[Not Applicable]		[Not Available]	2012	[Not Available]	-25000	Dead	WITH TUMOR		650	[Not Available]					[Not Available]			1	650	1779603012	0	0	0	0	0	-1436799446	-1129393687	-0.051604354	-0.676258506	-0.429553621
TCGA-GN-A8LN	SKCM	68	MALE	WHITE	Stage IIC	[Not Applicable]		[Not Available]	2013	[Not Available]	-24872	Alive	WITH TUMOR	772		[Not Available]	New primary melanoma			186	[Not Available]			0	772	2113620808	0	0	1	0	0	-0.233392272	0.019358384	0.040903769	-0.204962013	-0.068604648
TCGA-GN-A9SD	SKCM	59	FEMALE	WHITE	Stage IA	[Not Applicable]		[Not Available]	2009	[Not Available]	-21851	Dead	WITH TUMOR		1807	[Not Available]	Locoregional Recurrence			1137	[Not Available]			1	1807	4947296372	0	1	1	0	1	-0.008168529	0.229812233	0.352087281	-0.056610353	0.4719993
TCGA-HR-A2OG	SKCM	50	FEMALE	[Not Evaluated]	[Not Available]	[Not Applicable]		[Not Available]		[Not Available]	-21767	Alive	TUMOR FREE	7		[Not Available]					[Not Available]			0	7	0.019164956	1	1	0	1	1	0.222135803	0.267637532	-0.068188942	0.326777483	0.843574299
TCGA-HR-A2OH	SKCM	46	FEMALE	[Not Evaluated]	Stage IIIB	[Not Applicable]		[Not Available]		[Not Available]	-16910	Dead	WITH TUMOR		2004	[Not Available]					[Not Available]			1	2004	5486652977	1	1	1	1	0	0.487268678	0.534924859	0.049186417	0.110582558	-0.132648377
TCGA-HR-A5NC	SKCM	90	FEMALE	[Not Evaluated]	[Not Available]	[Not Applicable]		[Not Available]		[Not Available]	-32871	Alive	TUMOR FREE	1000		[Not Available]	Locoregional Recurrence			154	[Not Available]			0	1000	2737850787	0	1	1	0	1	-0.021218432	0.458858039	0.054071168	-0.2477734	0.493837886
TCGA-IH-A3EA	SKCM	61	MALE	WHITE	Stage IIC	[Not Applicable]		[Not Available]	2008	[Not Available]	-22577	Alive	WITH TUMOR	524		[Not Available]	Distant Metastasis	Brain		314	[Not Available]			0	524	1434633812	0	0	1	1	0	-1013194528	-1036268133	0.125870537	0.0717998	-0.676369306
TCGA-LH-A9QB	SKCM	24	FEMALE	WHITE	[Not Available]	[Not Applicable]		[Not Available]	1984	[Not Available]	-9058	Alive	TUMOR FREE	11217		[Not Available]					[Not Available]			0	11217	3071047228	1	1	0	0	1	0.107224079	0.216691127	-0.495457927	-0.188395287	0.043348907
TCGA-OD-A75X	SKCM	49	MALE	WHITE	[Not Available]	[Not Applicable]		[Not Available]	1989	[Not Available]	-17910	Dead	WITH TUMOR		9061	[Not Available]	Distant Metastasis|Distant Metastasis|Distant Metastasis	Brain|Other, Specify|Lung	[Not Applicable]|stomach|[Not Applicable]	8987	[Not Available]			1	9061	2480766598	1	1	0	1	1	0.359707829	0.364373013	-0.065309406	0.287490585	0.007695303
TCGA-QB-A6FS	SKCM	49	MALE	WHITE	Stage IIIC	[Not Applicable]		[Not Available]	2013	[Not Available]	-18134	Alive	WITH TUMOR	220		[Not Available]	Distant Metastasis	Other, Specify	SKIN, MID CHEST	63	[Not Available]			0	220	0.602327173	0	0	1	0	0	-0.813402697	-1148287494	0.167696274	-0.063194847	-0.351133065
TCGA-QB-AA9O	SKCM	73	MALE	WHITE	Stage IIIC	[Not Applicable]		[Not Available]	2012	[Not Available]	-27009	Dead	WITH TUMOR		549	[Not Available]					[Not Available]			1	549	1503080082	0	0	1	0	0	-0.483693492	-0.337612177	0.078642897	-0.065749943	-0.441831249
TCGA-RP-A690	SKCM	66	FEMALE	WHITE	[Not Available]	[Not Applicable]		[Not Available]	2005	[Not Available]	-24450	Alive	TUMOR FREE	6		[Not Available]					[Not Available]			0	6	0.016427105	1	1	0	0	0	0.08524137	0.127369155	-0.125743706	-0.105307097	-0.453531184
TCGA-RP-A693	SKCM	77	MALE	WHITE	Stage IV	[Not Applicable]		[Not Available]	2008	[Not Available]	-28394	Alive	TUMOR FREE	10		[Not Available]					[Not Available]			0	10	0.027378508	0	0	0	0	1	-0.176129848	-0.220708415	-0.150890054	-0.203656741	0.158906303
TCGA-RP-A694	SKCM	71	MALE	WHITE	Stage IV	[Not Applicable]		[Not Available]	2009	[Not Available]	-26044	Alive	TUMOR FREE	21		[Not Available]					[Not Available]			0	21	0.057494867	0	1	1	0	0	-0.151961655	0.202599311	0.203875753	-0.16044877	-0.093597302
TCGA-RP-A695	SKCM		MALE	WHITE	Stage IV	[Not Applicable]		[Not Available]	1999	[Not Available]		Alive	TUMOR FREE			[Not Available]					[Not Available]			0			1	1	1	1	0	0.34963934	0.272193261	0.287342046	0.072398321	-0.330487482
TCGA-RP-A6K9	SKCM		FEMALE	WHITE	[Not Available]	[Not Applicable]		[Not Available]	2001	[Not Available]		Alive				[Not Available]					[Not Available]			0			1	1	1	1	1	0.365361452	0.476126673	0.070892053	0.099111736	0.324784792
TCGA-W3-A824	SKCM	63	MALE	WHITE	Stage I	[Not Applicable]		[Not Available]	1995	[Not Available]	-23131	Alive	WITH TUMOR	6940		[Not Available]	Distant Metastasis	Other, Specify	Spleen	2406	[Not Available]			0	6940	1900068446	0	1	1	0	0	-0.057089861	0.21016894	0.098181596	-0.125216027	-0.657909623
TCGA-W3-A825	SKCM	60	FEMALE	WHITE	Stage II	[Not Applicable]		[Not Available]	1998	[Not Available]	-22097	Dead	WITH TUMOR		1917	[Not Available]					[Not Available]			1	1917	5248459959	1	1	1	1	1	0.181030883	0.171087614	0.002244511	0.153671766	0.675213756
TCGA-W3-A828	SKCM	66	MALE	WHITE	Stage II	[Not Applicable]		[Not Available]	1997	[Not Available]	-24258	Dead			3683	[Not Available]					[Not Available]			1	3683	1008350445	1	1	0	0	1	0.234382185	0.471021516	-0.121228563	-0.103299681	0.563002621
TCGA-W3-AA1O	SKCM	85	MALE	WHITE	Stage III	[Not Applicable]		[Not Available]	1997	[Not Available]	-31351	Dead	WITH TUMOR		122	[Not Available]					[Not Available]			1	122	0.334017796	1	1	1	1	0	0.092484037	0.34767947	0.042775248	0.143206894	-0.33699632
TCGA-W3-AA1Q	SKCM	57	MALE	WHITE	Stage III	[Not Applicable]		[Not Available]	1994	[Not Available]	-21033	Dead	WITH TUMOR		2101	[Not Available]	Distant Metastasis	Other, Specify	Thigh	1066	[Not Available]			1	2101	5752224504	0	1	1	0	0	0.028361075	0.317684588	0.276666144	-0.132264993	-0.601992399
TCGA-W3-AA1R	SKCM	71	MALE	WHITE	Stage II	[Not Applicable]		[Not Available]	1995	[Not Available]	-26145	Dead	WITH TUMOR		3379	[Not Available]	Distant Metastasis	Lung		1037	[Not Available]			1	3379	925119781	1	1	1	1	0	0.36811302	0.210303785	0.550057541	0.087498766	-0.460282641
TCGA-W3-AA1V	SKCM	63	MALE	WHITE	Stage II	[Not Applicable]		[Not Available]	1994	[Not Available]	-23314	Dead	WITH TUMOR		1280	[Not Available]	Distant Metastasis	Liver		1219	[Not Available]			1	1280	3504449008	1	1	1	1	0	0.521493086	0.480165621	0.15818823	0.443367928	-0.0390349
TCGA-W3-AA1W	SKCM	64	MALE	WHITE	Stage II	[Not Applicable]		[Not Available]	1996	[Not Available]	-23711	Alive	TUMOR FREE	6666		[Not Available]	Regional lymph node			335	[Not Available]			0	6666	1825051335	0	1	0	0	0	0.033274684	0.268538543	-0.193777756	-0.220070939	-0.479603402
TCGA-W3-AA21	SKCM	26	MALE	WHITE	Stage I	[Not Applicable]		[Not Available]	1994	[Not Available]	-9527	Dead	WITH TUMOR		3195	[Not Available]	Distant Metastasis	Other, Specify	Chest	2952	[Not Available]			1	3195	8747433265	0	0	1	0	0	-0.646405501	-0.641019919	0.032158835	-0.33306394	-0.59852641
TCGA-WE-A8JZ	SKCM	70	MALE	[Not Evaluated]	Stage IIIB	[Not Applicable]		[Not Available]	2012	[Not Available]	-25884	Alive	TUMOR FREE	731		[Not Available]					[Not Available]			0	731	2001368925	1	0	1	0	0	0.129648477	-0.167889141	0.165044853	-0.234176677	-0.347692516
TCGA-WE-A8K1	SKCM	74	MALE	WHITE	Stage IIIC	[Not Applicable]		[Not Available]	2010	[Not Available]	-27191	Alive	TUMOR FREE	1492		[Not Available]					[Not Available]			0	1492	4084873374	0	1	1	1	0	0.016317132	0.108810985	0.037500288	0.364296713	-0.409778579
TCGA-WE-A8K4	SKCM	85	MALE	WHITE	Stage IIB	[Not Applicable]		[Not Available]	2013	[Not Available]	-31308	Alive	TUMOR FREE	614		[Not Available]					[Not Available]			0	614	1681040383	0	1	1	0	0	-0.028690897	0.262773105	0.225121005	-0.260255674	-0.951950858
TCGA-WE-A8K5	SKCM	65	MALE	WHITE	Stage IV	[Not Applicable]		[Not Available]	2009	[Not Available]	-23837	Dead	WITH TUMOR		1860	[Not Available]	Distant Metastasis	Brain		1498	[Not Available]			1	1860	5092402464	0	0	1	0	0	-0.765279119	-0.361487562	0.200548463	-0.034282677	-0.209040714
TCGA-WE-A8K6	SKCM	79	MALE	WHITE	Stage IIIB	[Not Applicable]		[Not Available]	2013	[Not Available]	-29216	Alive	WITH TUMOR	546		[Not Available]	Distant Metastasis	Liver		256	[Not Available]			0	546	149486653	0	0	0	0	1	-0.300741872	-0.346911164	-0.054613968	-0.093127805	0.06173103
TCGA-WE-A8ZM	SKCM	70	MALE	WHITE	Stage IIIB	[Not Applicable]		[Not Available]	2006	[Not Available]	-25869	Alive	WITH TUMOR	3082		[Not Available]	Locoregional Recurrence			646	[Not Available]			0	3082	8438056126	1	0	0	1	1	0.286956107	0.031115576	-0.224646531	0.034125454	0.551704464
TCGA-WE-A8ZN	SKCM	57	MALE	[Not Evaluated]	Stage IIB	[Not Applicable]		[Not Available]	2009	[Not Available]	-20942	Alive	WITH TUMOR	1794		[Not Available]				1449	[Not Available]			0	1794	4911704312	0	0	0	1	0	-1223246056	-0.936166279	-0.007596944	0.086124471	-0.293460208
TCGA-WE-A8ZO	SKCM	73	FEMALE	[Not Evaluated]	Stage IIIB	[Not Applicable]		[Not Available]	2009	[Not Available]	-26946	Alive	TUMOR FREE	2145		[Not Available]	Regional lymph node			1371	[Not Available]			0	2145	5872689938	1	1	0	0	1	0.339898167	0.492705546	-0.297436552	-0.0353489	0.047134284
TCGA-WE-A8ZQ	SKCM	48	MALE	[Not Evaluated]	Stage IIA	[Not Applicable]		[Not Available]	2009	[Not Available]	-17824	Alive	WITH TUMOR	1923		[Not Available]	Distant Metastasis|Distant Metastasis	Lung|Other, Specify	[Not Applicable]|left thigh	1757	[Not Available]			0	1923	5264887064	0	0	0	0	1	-0.24182649	-0.06408005	-0.218191533	-0.353440919	0.368331843
TCGA-WE-A8ZR	SKCM	49	MALE	WHITE	Stage IIIC	[Not Applicable]		[Not Available]	2013	[Not Available]	-18051	Dead	WITH TUMOR		274	[Not Available]	Distant Metastasis|Distant Metastasis|Distant Metastasis|Distant Metastasis|Locoregional Recurrence	Liver|Lung|Bone|Other, Specify|Other, Specify	[Not Applicable]|[Not Applicable]|[Not Applicable]|spleen|subcutaneous chest wall	126	[Not Available]			1	274	0.750171116	1	1	0	1	0	0.49100341	0.310611641	-0.142927969	0.357147021	-0.070104202
TCGA-WE-A8ZT	SKCM	25	FEMALE	WHITE	Stage IV	[Not Applicable]		[Not Available]	2013	[Not Available]	-9379	Alive	TUMOR FREE	359		[Not Available]	Locoregional Recurrence			69	[Not Available]			0	359	0.982888433	0	1	1	0	0	-0.005892233	0.345038677	0.176211637	-0.420774633	-0.548026686
TCGA-WE-A8ZX	SKCM	45	MALE	WHITE	Stage IIIB	[Not Applicable]		[Not Available]	2012	[Not Available]	-16736	Alive	TUMOR FREE	1089		[Not Available]	Locoregional Recurrence			326	[Not Available]			0	1089	2981519507	1	0	1	1	0	0.129975457	-0.218840699	0.133194518	0.565164971	-0.305741571
TCGA-WE-A8ZY	SKCM	62	MALE	WHITE	Stage IIA	[Not Applicable]		[Not Available]	2010	[Not Available]	-22676	Dead	WITH TUMOR		1506	[Not Available]	Distant Metastasis|[Not Available]	Liver|[Not Available]	[Not Applicable]|[Not Applicable]	1389	[Not Available]			1	1506	4123203285	1	1	0	0	0	0.161084859	0.143508089	-0.156241306	-0.053380488	-0.49177857
TCGA-WE-AA9Y	SKCM	37	MALE	WHITE	Stage IIIC	[Not Applicable]		[Not Available]	2013	[Not Available]	-13850	Alive	TUMOR FREE	370		[Not Available]					[Not Available]			0	370	1013004791	0	0	1	1	1	-0.072131719	-0.266180136	0.231699041	0.072463726	0.447364513
TCGA-WE-AAA0	SKCM	47	MALE	WHITE	Stage IA	[Not Applicable]		[Not Available]	2011	[Not Available]	-17261	Alive	TUMOR FREE	1229		[Not Available]	Distant Metastasis|Distant Metastasis	Other, Specify|Brain	Spleen|[Not Applicable]	650	[Not Available]			0	1229	3364818617	0	0	0	0	0	0.04241574	0.095643028	-0.068109291	-0.038927701	-0.401353763
TCGA-WE-AAA3	SKCM	84	FEMALE	WHITE	Stage IIIC	[Not Applicable]		[Not Available]	2013	[Not Available]	-30843	Alive	TUMOR FREE	651		[Not Available]					[Not Available]			0	651	1782340862	0	0	1	1	1	0.07444323	0.003379668	0.337184444	0.395818827	0.413542189
TCGA-WE-AAA4	SKCM	56	FEMALE	WHITE	Stage IIIC	[Not Applicable]		[Not Available]	2012	[Not Available]	-20708	Alive	WITH TUMOR	760		[Not Available]	Distant Metastasis|Locoregional Recurrence	Brain|[Not Available]	[Not Applicable]|[Not Applicable]	523	[Not Available]			0	760	2080766598	0	0	0	1	0	-0.371188581	-0.588040659	-0.166354154	-0.014774339	-0.336158584
TCGA-XV-A9VZ	SKCM	90	FEMALE	WHITE	Stage II	[Not Applicable]		[Not Available]	2013	[Not Available]	-32873	Alive	TUMOR FREE	11		[Not Available]					[Not Available]			0	11	0.030116359	0	0	0	0	0	-0.298604885	-0.121023393	-0.027237987	-0.049371006	-0.16703683
TCGA-XV-A9W2	SKCM	81	MALE	WHITE	Stage I	[Not Applicable]		[Not Available]	2013	[Not Available]	-29836	Alive	TUMOR FREE	417		[Not Available]					[Not Available]			0	417	1141683778	0	0	1	1	0	-0.370918053	-0.120910867	0.404821815	0.354573066	-0.396537674
TCGA-XV-A9W5	SKCM	51	MALE	WHITE	I/II NOS	[Not Applicable]		[Not Available]	2013	[Not Available]	-18739	Alive	WITH TUMOR	392		[Not Available]					[Not Available]			0	392	1073237509	0	0	0	0	1	-0.123490978	-0.220376097	-0.108411748	-0.37662367	0.560088336
TCGA-XV-AAZV	SKCM	56	FEMALE	WHITE	Stage II	[Not Applicable]		[Not Available]	2013	[Not Available]	-20545	Alive	TUMOR FREE	412		[Not Available]					[Not Available]			0	412	1127994524	0	0	1	1	1	0.026160878	-0.289634024	0.215108969	0.156163966	0.445222351
TCGA-XV-AAZW	SKCM	62	FEMALE	WHITE	Stage II	[Not Applicable]		[Not Available]	2013	[Not Available]	-22778	Dead	WITH TUMOR		393	[Not Available]					[Not Available]			1	393	1075975359	0	0	1	0	1	-0.706138107	-0.366418188	0.291050263	-0.172881737	0.024521992
TCGA-XV-AAZY	SKCM	76	FEMALE	WHITE	Stage IIIC	[Not Applicable]		[Not Available]	2013	[Not Available]	-27938	Alive	TUMOR FREE	405		[Not Available]					[Not Available]			0	405	1108829569	0	0	1	1	0	-1032632078	-1082098885	0.17760465	0.283715309	-0.781005936
TCGA-XV-AB01	SKCM	54	FEMALE	WHITE	Stage II	[Not Applicable]		[Not Available]	2013	[Not Available]	-20058	Alive	WITH TUMOR	403		[Not Available]					[Not Available]			0	403	1103353867	0	0	1	0	0	-1377252286	-128909867	0.314264922	-0.461495602	-0.279606796
TCGA-YD-A89C	SKCM	43	FEMALE	WHITE	Stage IA	[Not Applicable]		[Not Available]	2013	[Not Available]	-15804	Alive	TUMOR FREE	210		[Not Available]					[Not Available]			0	210	0.574948665	0	0	1	0	0	-0.767974883	-0.051725882	0.12226461	-0.05321355	-0.283690496
TCGA-YD-A9TA	SKCM	75	MALE	WHITE	[Not Available]	[Not Applicable]		[Not Available]	2010	[Not Available]	-27498	Alive	TUMOR FREE	1496		[Not Available]					[Not Available]			0	1496	4095824778	1	1	0	1	1	0.378895896	0.320124462	-0.059093139	0.605645233	0.467801698
TCGA-YD-A9TB	SKCM		FEMALE	WHITE	[Not Available]	[Not Applicable]		[Not Available]	1987	[Not Available]		Alive	WITH TUMOR			[Not Available]					[Not Available]			0			1	1	1	1	1	0.321834689	0.405434595	0.032896384	0.038022673	0.453099481
TCGA-YG-AA3N	SKCM	67	MALE	[Unknown]	Stage IIC	[Not Applicable]		[Not Available]	2013	[Not Available]	-24525	Alive	TUMOR FREE	306		[Not Available]					[Not Available]			0	306	0.837782341	0	0	0	0	0	-0.037594721	-0.414982068	-0.076362576	-0.026093293	-0.585174759
TCGA-YG-AA3O	SKCM	62	MALE	[Unknown]	[Not Available]	[Not Applicable]		[Not Available]	2011	[Not Available]	-22999	Dead	WITH TUMOR		1154	[Not Available]	Regional lymph node			999	[Not Available]			1	1154	3159479808	0	0	1	0	0	0.04561452	-0.394638527	0.178346749	-0.211402338	-0.256259906
TCGA-YG-AA3P	SKCM	63	FEMALE	[Unknown]	Stage IIB	[Not Applicable]		[Not Available]	2013	[Not Available]	-23219	Alive	WITH TUMOR	439		[Not Available]					[Not Available]			0	439	1201916496	0	0	0	0	0	-0.36394864	-0.246325511	-0.037137176	-0.227727082	-0.663832554
TCGA-Z2-A8RT	SKCM	42	FEMALE	WHITE	Stage IIB	[Not Applicable]		[Not Available]	2012	[Not Available]	-15342	Alive	TUMOR FREE	839		[Not Available]					[Not Available]			0	839	229705681	0	1	0	0	0	0.071445015	0.313069581	-0.046970164	-0.125076025	-0.334007289
TCGA-Z2-AA3S	SKCM	58	MALE	WHITE	Stage IA	[Not Applicable]		[Not Available]	2006	[Not Available]	-21318	Alive	WITH TUMOR	2950		[Not Available]	Distant Metastasis	Lung		2727	[Not Available]			0	2950	8076659822	1	1	0	1	0	0.096543474	0.281705426	-0.080358677	0.189234243	-0.495159601
TCGA-Z2-AA3V	SKCM	57	FEMALE	WHITE	Stage IA	[Not Applicable]		[Not Available]	2013	[Not Available]	-20937	Alive	TUMOR FREE	486		[Not Available]					[Not Available]			0	486	1330595483	0	0	0	0	0	-1126666312	-1649137416	-0.418450057	-0.212132586	-0.140272153
